# Supplementary material for: Infection Susceptibility in Gastric Intrinsic Factor (Vitamin B12)-Defective Mice Is Subject to Maternal Influences
Source: mBio. 2016 Jun 21;7(3):e00830-16. doi: 10.1128/mBio.00830-16 (PMC4916386; doi:10.1128/mBio.00830-16)
Supplement: Dataset S1 — Summary of the mRNA transcriptional regulators and specific biological and conical pathways identified as part of IPA. This analysis was performed using microarray data comparing mRNA extracted from F2 Giftm1a/tm1a mice to mRNA extracted from wild-type mice (P < 0.05 with 0.8-log fold change). The mRNA was prepared from the livers and colons of F2 Giftm1a/tm1a and wild-type mice with or without a pathogen challenge. Download [file mbo003162863sd1.xls]

## Sheet: Supp data S1A
Supplementary dataset S1A: Upstream transcriptional regulators predicted to be influencing the enriched biological and cellular functions of F2 Gif tm1a/tm1a mice before and Infection.
IPA® Upstream Regulator analysis was used to identify potential trancriptional regulators that could likely be controlling the observed biological and cellular functions seen in the F2 Gif tm1a/tm1a mice for each organ, before and after infection (see Supplemental figures 7b to 7f). In this analysis we mapped the genes differentially expressed in F2 Gif tm1a/tm1a comparative to wild-type mice for…
	Organ
	Colon					Liver
Condition	Gene symbol of upstream Regulator	Ensembl Gene ID	Entrez Gene Name	P-value of overlap on downstream pathway processes	Predicted activation	Gene symbol of upstream Regulator	Ensembl Gene ID	Entrez Gene Name	P-value of overlap on downstream pathway processes	Predicted activation
Uninfected
	CRY1	ENSMUSG00000020038	Cryptochrome 1 (photolyase-like)	3.3e-09	-	GPD1	ENSMUSG00000023019	Glycerol-3-phosphate dehydrogenase 1 (soluble)	1.96e-54	-
	CFR2	ENSMUSG00000068742	Cryptochrome 2 (photolyase-like)	5.18e-09	-	SLC25A13	ENSMUSG00000015112	Solute carrier family 25 (mitochondrial carrier, adenine nucleotide translocator), member 13	5.91e-54	-
	IFNG	ENSMUSG00000055170	Interferon gamma	3.14e-08	Activated	RORC	ENSMUSG00000028150	RAR-related orphan receptor gamma	1.18e-33	-
	POR	ENSMUSG00000005514	P450 (cytochrome) oxidoreductase	8.26e-08	Inhibited	RORA	ENSMUSG00000032238	RAR-related orphan receptor alpha	9.49e-33	-
	CLOCK	ENSMUSG00000029238	Circadian locomotor output cycles kaput	3.05e-07	-	ACOX1	ENSMUSG00000020777	Acyl-CoA oxidase 1, palmitoyl	4.42e-29	Activated
C. Rodentium infected
	IL10RA	ENSMUSG00000032089	Interleukin 10 receptor, alpha	8.84e-21	Activated	ACOX1	ENSMUSG00000020777	Acyl-CoA oxidase 1, palmitoyl	1.17e-35	Activated
	IFNG	ENSMUSG00000055170	Interferon gamma	3.22e-15	-	IFNG	ENSMUSG00000055170	Interferon gamma	1.62e-32	Inhibited
	STAT1	ENSMUSG00000026104	Signal transducer and activator of transcription 1	4.88e-15	-	TRIM24	ENSMUSG00000029833	Tripartite motif-containing 24	2.09e-25	Activated
	CSF2	ENSMUSG00000018916	Colony stimulating factor 2 (granulocyte-macrophage)	2.77e-12	Inhibited	GPD1	ENSMUSG00000023019	Glycerol-3-phosphate dehydrogenase 1 (soluble)	1.49e-24	-
	PTGER4	ENSMUSG00000039942	Prostaglandin E receptor 4 (subtype EP4)	2.15e-11	Activated	SLC25A13	ENSMUSG00000015112	Solute carrier family 25 (mitochondrial carrier, adenine nucleotide translocator), member 13	3.27e-24	-
S. Typhimurium infected
	-	-	-	-	-	ACOX1	ENSMUSG00000020777	Acyl-CoA oxidase 1, palmitoyl	4.24e-20	Activated
	-	-	-	-	-	HNF4A	ENSMUSG00000017950	Hepatic nuclear factor 4, alpha	2.41e-10	-
	-	-	-	-	-	ZBTB20	ENSMUSG00000022708	Zinc finger and BTB domain containing 20	4.31e-10	-
	-	-	-	-	-	GPD1	ENSMUSG00000023019	Glycerol-3-phosphate dehydrogenase 1 (soluble)	1.6e-09	-
	-	-	-	-	-	SLC25A13	ENSMUSG0000001511	Solute carrier family 25 (mitochondrial carrier, adenine nucleotide translocator), member 13	1.89e-09	-

## Sheet: Supp data S1b
Supplementary dataset S1b: Top five biological and cellular functions enriched by differently expressed genes in the colons of uninfected F2 Gif tm1a/tm1a mice.
Shown are the top five molecular and cellular ontology categories enriched by differently expressed genes of the colons of uninfected F2 Gif tm1a/tm1a mice. These molecular and cellular functions were identified using IPA® Upstream Regulator analytic analysis which maps the genes differentially expressed in the colons of uninfected F2 Gif tm1a/tm1a comparative to wild-type mice to their target ge…
Function	Number of affected sub functional categories	Sub functional categories	Associated diseases or predicted functional consequence	p-Value	Predicted Activation State		Numbers of genes enriched in category	Enriched upregulated genes	Enriched down regulated genes
						Activation z-score
Cell to cell signalling and interaction	24
		Cell-To-Cell Signaling and Interaction	desensitization of bone marrow-derived macrophages	0.00226	-	-	1	-	TSC22D3
		Cell-To-Cell Signaling and Interaction	interferon gamma response of lymph node cells	0.00226	-	-	1	HLA-DQB1	-
		Cell-To-Cell Signaling and Interaction	responsiveness of bone marrow-derived macrophages	0.00226	-	-	1	-	TSC22D3
		Cell-To-Cell Signaling and Interaction	PKB signaling	0.0443	-	-	1	-	SLC9A3R1
		Cell-To-Cell Signaling and Interaction, Cellular Growth and Proliferation, Hematological System Development and Function	suppressive capacity of TREG cells	0.0135	-		1	IDO1	-
		Cell-To-Cell Signaling and Interaction, Cellular Movement, Hematological System Development and Function, Immune Cell Trafficking, Inflammatory Response	recruitment of M2 macrophages	0.00903	-	-	1	CD74	-
		Cell-To-Cell Signaling and Interaction, Cellular Movement, Hematological System Development and Function, Immune Cell Trafficking, Inflammatory Response	recruitment of macrophages	0.0188	-	-	2	CD74, IDO1	-
		Cell-To-Cell Signaling and Interaction, Drug Metabolism, Molecular Transport, Small Molecule Biochemistry	secretion of epinephrine	0.0135	-	-	1	LY6E	-
		Cell-To-Cell Signaling and Interaction, Drug Metabolism, Molecular Transport, Small Molecule Biochemistry	concentration of dopamine	0.0184	-	-	2	-	PER1, TEF
		Cell-To-Cell Signaling and Interaction, Drug Metabolism, Small Molecule Biochemistry	metabolism of norepinephrine	0.0157	-	-	1	LY6E	-
		Cell-To-Cell Signaling and Interaction, Hematological System Development and Function	binding of T lymphocytes	0.0487	-	-	1	HLA-DMA	-
		Cell-To-Cell Signaling and Interaction, Hematological System Development and Function, Immune Cell Trafficking, Inflammatory Response	activation of antigen presenting cells	4.89e-06	-	-	6	CD74, HLA-DMA, HLA-DQA1, HLA-DQB1, IDO1, PSMB8	-
		Cell-To-Cell Signaling and Interaction, Hematological System Development and Function, Immune Cell Trafficking, Inflammatory Response	activation of plasmacytoid dendritic cells	0.0135	-	-	1	IDO1	-
		Cell-To-Cell Signaling and Interaction, Hematological System Development and Function, Inflammatory Response	memory T cell response of cytotoxic T cells	0.00452	-	-	1	HLA-DQB1	-
		Cell-To-Cell Signaling and Interaction, Inflammatory Response	anti-inflammatory response of macrophage cancer cell lines	0.00226	-	-	1	FFAR4	-
		Cell-To-Cell Signaling and Interaction, Inflammatory Response	anti-inflammatory response of peritoneal macrophages	0.00226	-	-	1	FFAR4	-
		Cell-To-Cell Signaling and Interaction, Inflammatory Response	immune response of dendritic cells	0.00268	-	-	2	CD74, PSMB8	-
		Cell-To-Cell Signaling and Interaction, Inflammatory Response	immune response of leukocytes	0.00322	-	-	4	CD74, FFAR4, HLA-DQB1, PSMB8	-
		Cell-To-Cell Signaling and Interaction, Molecular Transport, Small Molecule Biochemistry	quantity of catecholamine	0.00374	-	-	3	LY6E,	PER1, TEF
		Cell Cycle, Cell-To-Cell Signaling and Interaction, Cellular Growth and Proliferation, Connective Tissue Development and Function	contact growth inhibition of fibroblast cell lines	0.0465	-	-	1	GBP2	-
		Antigen Presentation, Cell-To-Cell Signaling and Interaction, Cell-mediated Immune Response, Cellular Development, Cellular Function and Maintenance, Cellular Growth and Proliferation, Hematological System Development and Function, Hematopoiesis, Lymphoid Tissue Structure and Development, Tissue Development	selection of thymocytes	0.000208	-	-	3	CD74, HLA-DMA, HLA-DQB1	-
		Antigen Presentation, Cell-To-Cell Signaling and Interaction, Cell-mediated Immune Response, Cellular Development, Cellular Function and Maintenance, Cellular Growth and Proliferation, Hematological System Development and Function, Hematopoiesis, Lymphoid Tissue Structure and Development, Tissue Development	positive selection of thymocytes	0.00102	-	-	2	CD74, HLA-DMA	-
		Antigen Presentation, Cell-To-Cell Signaling and Interaction, Cell-mediated Immune Response, Cellular Development, Cellular Function and Maintenance, Cellular Growth and Proliferation, Hematological System Development and Function, Hematopoiesis, Lymphoid Tissue Structure and Development, Tissue Development	negative selection of thymocytes	0.0312	-	-	1	HLA-DQB1	-
		Cardiovascular System Development and Function, Cell-To-Cell Signaling and Interaction	adhesion of postcapillary venule	0.0135	-	-	1	CD74	-
Lipid Metabolism	38
		Carbohydrate Metabolism, Lipid Metabolism, Small Molecule Biochemistry	exposure of phosphatidylserine	0.029	-	-	1	-	SGK1
		Drug Metabolism, Lipid Metabolism, Molecular Transport, Small Molecule Biochemistry, Vitamin and Mineral Metabolism	concentration of calcitriol	0.04	-	-	1	-	SLC9A3R1
		Drug Metabolism, Lipid Metabolism, Small Molecule Biochemistry, Vitamin and Mineral Metabolism	synthesis of alitretinoin	0.0157	-	-	1	-	RDH16
		Drug Metabolism, Lipid Metabolism, Small Molecule Biochemistry, Vitamin and Mineral Metabolism	synthesis of tretinoin	0.0202	-	-	1	-	RDH16
		Energy Production, Lipid Metabolism, Small Molecule Biochemistry	oxidation of lipid	0.0316	-	-	2	LPL	RDH16
		Energy Production, Lipid Metabolism, Small Molecule Biochemistry, Vitamin and Mineral Metabolism	oxidation of 9-cis-retinol	0.00452	-	-	1	-	RDH16
		Lipid Metabolism, Molecular Transport, Small Molecule Biochemistry	quantity of steroid	0.000139	-	-0.322	7	FFAR4, LPL	FA2H, SCNN1A, SGK1, SLC9A3R1, TSC22D3
		Lipid Metabolism, Molecular Transport, Small Molecule Biochemistry	abnormal quantity of lipid	0.000483	-	-	4	FFAR4, LPL	FA2H, RDH16,
		Lipid Metabolism, Molecular Transport, Small Molecule Biochemistry	concentration of lipid	0.000726	-	0.584	8	FFAR4, LPL	FA2H, SCNN1A, SGK1, SLC9A3R1, TSC22D3
		Lipid Metabolism, Molecular Transport, Small Molecule Biochemistry	concentration of sterol	0.000865	-	-1.382	5	FFAR4, LPL	FA2H, SCNN1A, SLC9A3R1
		Lipid Metabolism, Molecular Transport, Small Molecule Biochemistry	concentration of cholesterol	0.00524	-	-1.987	4	FFAR4, LPL	FA2H, SCNN1A
		Lipid Metabolism, Molecular Transport, Small Molecule Biochemistry	uptake of retinoid	0.00903	-	-	1	LPL	-
		Lipid Metabolism, Molecular Transport, Small Molecule Biochemistry	quantity of glucosylceramide	0.0113	-	-	1	-	SCNN1A
		Lipid Metabolism, Molecular Transport, Small Molecule Biochemistry	transport of cholesterol ester	0.0113	-	-	1	-	SLC9A3R1
		Lipid Metabolism, Molecular Transport, Small Molecule Biochemistry	concentration of phospholipid	0.0302	-	-	2	LPL,	SCNN1A
		Lipid Metabolism, Molecular Transport, Small Molecule Biochemistry	clearance of triacylglycerol	0.0334	-	-	1	LPL	-
		Lipid Metabolism, Molecular Transport, Small Molecule Biochemistry	concentration of sphingomyelin	0.0465	-	-	1	-	SCNN1A
		Lipid Metabolism, Molecular Transport, Small Molecule Biochemistry, Vitamin and Mineral Metabolism	quantity of 11-cis-retinol	0.00452	-	-	1	-	RDH16
		Lipid Metabolism, Molecular Transport, Small Molecule Biochemistry, Vitamin and Mineral Metabolism	accumulation of retinyl ester	0.0113	-	-	1	LPL	-
		Lipid Metabolism, Molecular Transport, Small Molecule Biochemistry, Vitamin and Mineral Metabolism	abnormal quantity of retinol	0.018	-	-	1	-	RDH16
		Lipid Metabolism, Molecular Transport, Small Molecule Biochemistry, Vitamin and Mineral Metabolism	quantity of retinyl ester	0.018	-	-	1	-	RDH16
		Lipid Metabolism, Small Molecule Biochemistry	metabolism of oleic acid	1.5e-05	-	-	2	-	DBP, TEF
		Lipid Metabolism, Small Molecule Biochemistry	metabolism of stearic acid	1.5e-05	-	-	2	-	DBP, TEF
		Lipid Metabolism, Small Molecule Biochemistry	metabolism of palmitic acid	4.98e-05	-	-	2	-	DBP, TEF
		Lipid Metabolism, Small Molecule Biochemistry	metabolism of linoleic acid	7.46e-05	-	-	2	-	DBP, TEF
		Lipid Metabolism, Small Molecule Biochemistry	metabolism of arachidonic acid	0.000223	-	-	2	-	DBP, TEF
		Lipid Metabolism, Small Molecule Biochemistry	fatty acid metabolism	0.000988	-	-	5	FFAR4	DBP, FA2H, SLC9A3R1, TEF
		Lipid Metabolism, Small Molecule Biochemistry	metabolism of eicosanoid	0.00223	-	-	3	FFAR4	DBP, TEF
		Lipid Metabolism, Small Molecule Biochemistry	transmission of retinoid	0.00226	-	-	1	LPL	-
		Lipid Metabolism, Small Molecule Biochemistry	hydrolysis of lipid	0.0131	-	-	2	LPL	GPT
		Lipid Metabolism, Small Molecule Biochemistry	catabolism of triacylglycerol	0.0157	-	-	1	LPL	-
		Lipid Metabolism, Small Molecule Biochemistry	synthesis of lipid	0.0185	-	-0.13	4	FFAR4, LPL	RDH16, SLC9A3R1
		Lipid Metabolism, Small Molecule Biochemistry	hydrolysis of triacylglycerol	0.029	-	-	1	LPL	-
		Lipid Metabolism, Small Molecule Biochemistry, Vitamin and Mineral Metabolism	conversion of 9-cis-retinal	0.00226	-	-	1	-	RDH16
		Lipid Metabolism, Small Molecule Biochemistry, Vitamin and Mineral Metabolism	conversion of 9-cis-retinol	0.00226	-	-	1	-	RDH16
		Lipid Metabolism, Small Molecule Biochemistry, Vitamin and Mineral Metabolism	formation of 9-cis-retinol	0.00903	-	-	1	-	RDH16
		Lipid Metabolism, Small Molecule Biochemistry, Vitamin and Mineral Metabolism	steroidogenesis of testicular cancer cell lines	0.00903	-	-	1	-	SLC9A3R1
		Carbohydrate Metabolism, Lipid Metabolism, Small Molecule Biochemistry	exposure of phosphatidylserine	0.029	-	-	1	-	SGK1
Small molecule Biochemistry	49
		Amino Acid Metabolism, Molecular Transport, Small Molecule Biochemistry	uptake of L-glutamic acid	0.0268	-	-	1	-	PER2
		Amino Acid Metabolism, Molecular Transport, Small Molecule Biochemistry	concentration of L-glutamic acid	0.0378	-	-	1	-	PER2
		Amino Acid Metabolism, Small Molecule Biochemistry	catabolism of L-tryptophan	0.0135	-	-	1	IDO1	-
		Carbohydrate Metabolism, Cellular Function and Maintenance, Molecular Transport, Small Molecule Biochemistry	transport of D-glucose	0.0166	-	-	2	FFAR4	HK2
		Carbohydrate Metabolism, Lipid Metabolism, Small Molecule Biochemistry	exposure of phosphatidylserine	0.029	-	-	1	-	SGK1
		Carbohydrate Metabolism, Molecular Transport, Small Molecule Biochemistry	quantity of glucose-6-phosphate	0.0157	-	-	1	-	HK2
		Cell-To-Cell Signaling and Interaction, Drug Metabolism, Molecular Transport, Small Molecule Biochemistry	secretion of epinephrine	0.0135	-	-	1	LY6E	-
		Cell-To-Cell Signaling and Interaction, Drug Metabolism, Molecular Transport, Small Molecule Biochemistry	concentration of dopamine	0.0184	-	-	2	-	PER1, TEF
		Cell-To-Cell Signaling and Interaction, Drug Metabolism, Small Molecule Biochemistry	metabolism of norepinephrine	0.0157	-	-	1	LY6E	-
		Cell-To-Cell Signaling and Interaction, Molecular Transport, Small Molecule Biochemistry	quantity of catecholamine	0.00374	-	-	3	LY6E,	PER1, TEF
		Cellular Function and Maintenance, Molecular Transport, Small Molecule Biochemistry	quantity of phosphate	0.0334	-	-	1	-	SLC9A3R1
		Drug Metabolism, Lipid Metabolism, Molecular Transport, Small Molecule Biochemistry, Vitamin and Mineral Metabolism	concentration of calcitriol	0.04	-	-	1	-	SLC9A3R1
		Drug Metabolism, Lipid Metabolism, Small Molecule Biochemistry, Vitamin and Mineral Metabolism	synthesis of alitretinoin	0.0157	-	-	1	-	RDH16
		Drug Metabolism, Lipid Metabolism, Small Molecule Biochemistry, Vitamin and Mineral Metabolism	synthesis of tretinoin	0.0202	-	-	1	-	RDH16
		Endocrine System Development and Function, Lipid Metabolism, Molecular Transport, Small Molecule Biochemistry	concentration of aldosterone	0.00334	-	-	2	-	SCNN1A, SGK1
		Energy Production, Lipid Metabolism, Small Molecule Biochemistry	oxidation of lipid	0.0316	-	-	2	LPL	RDH16
		Energy Production, Lipid Metabolism, Small Molecule Biochemistry, Vitamin and Mineral Metabolism	oxidation of 9-cis-retinol	0.00452	-	-	1	-	RDH16
		Lipid Metabolism, Molecular Transport, Small Molecule Biochemistry	quantity of steroid	0.000139	-	-0.322	7	FFAR4, LPL	FA2H, SCNN1A, SGK1, SLC9A3R1, TSC22D3
		Lipid Metabolism, Molecular Transport, Small Molecule Biochemistry	abnormal quantity of lipid	0.000483	-	-	4	FFAR4, LPL	FA2H, RDH16
		Lipid Metabolism, Molecular Transport, Small Molecule Biochemistry	concentration of lipid	0.000726	-	0.584	8	FFAR4, LPL	FA2H, RDH16, SCNN1A, SGK1, SLC9A3R1, TSC22D3
		Lipid Metabolism, Molecular Transport, Small Molecule Biochemistry	concentration of sterol	0.000865	-	-1.382	5	FFAR4, LPL	FA2H, SCNN1A, SLC9A3R1
		Lipid Metabolism, Molecular Transport, Small Molecule Biochemistry	concentration of cholesterol	0.00524	-	-1.987	4	FFAR4, LPL	FA2H, SCNN1A
		Lipid Metabolism, Molecular Transport, Small Molecule Biochemistry	uptake of retinoid	0.00903	-	-	1	LPL	-
		Lipid Metabolism, Molecular Transport, Small Molecule Biochemistry	quantity of glucosylceramide	0.0113	-	-	1	-	SCNN1A
		Lipid Metabolism, Molecular Transport, Small Molecule Biochemistry	transport of cholesterol ester	0.0113	-	-	1	-	SLC9A3R1
		Lipid Metabolism, Molecular Transport, Small Molecule Biochemistry	concentration of phospholipid	0.0302	-	-	2	LPL,	SCNN1A
		Lipid Metabolism, Molecular Transport, Small Molecule Biochemistry	clearance of triacylglycerol	0.0334	-	-	1	LPL	-
		Lipid Metabolism, Molecular Transport, Small Molecule Biochemistry	concentration of sphingomyelin	0.0465	-	-	1	-	SCNN1A
		Lipid Metabolism, Molecular Transport, Small Molecule Biochemistry, Vitamin and Mineral Metabolism	quantity of 11-cis-retinol	0.00452	-	-	1	-	RDH16
		Lipid Metabolism, Molecular Transport, Small Molecule Biochemistry, Vitamin and Mineral Metabolism	accumulation of retinyl ester	0.0113	-	-	1	LPL	-
		Lipid Metabolism, Molecular Transport, Small Molecule Biochemistry, Vitamin and Mineral Metabolism	abnormal quantity of retinol	0.018	-	-	1	-	RDH16
		Lipid Metabolism, Molecular Transport, Small Molecule Biochemistry, Vitamin and Mineral Metabolism	quantity of retinyl ester	0.018	-	-	1	-	RDH16
		Lipid Metabolism, Small Molecule Biochemistry	metabolism of oleic acid	1.5e-05	-	-	2	-	DBP, TEF
		Lipid Metabolism, Small Molecule Biochemistry	metabolism of stearic acid	1.5e-05	-	-	2	-	DBP, TEF
		Lipid Metabolism, Small Molecule Biochemistry	metabolism of palmitic acid	4.98e-05	-	-	2	-	DBP, TEF
		Lipid Metabolism, Small Molecule Biochemistry	metabolism of linoleic acid	7.46e-05	-	-	2	-	DBP, TEF
		Lipid Metabolism, Small Molecule Biochemistry	metabolism of arachidonic acid	0.000223	-	-	2	-	DBP, TEF
		Lipid Metabolism, Small Molecule Biochemistry	fatty acid metabolism	0.000988	-	-	5	FFAR4	DBP, FA2H, SLC9A3R1, TEF
		Lipid Metabolism, Small Molecule Biochemistry	metabolism of eicosanoid	0.00223	-	-	3	FFAR4	DBP, TEF
		Lipid Metabolism, Small Molecule Biochemistry	transmission of retinoid	0.00226	-	-	1	LPL	-
		Lipid Metabolism, Small Molecule Biochemistry	hydrolysis of lipid	0.0131	-	-	2	LPL	GPT
		Lipid Metabolism, Small Molecule Biochemistry	catabolism of triacylglycerol	0.0157	-	-	1	LPL	-
		Lipid Metabolism, Small Molecule Biochemistry	synthesis of lipid	0.0185	-	-0.13	4	FFAR4, LPL	RDH16, SLC9A3R1
		Lipid Metabolism, Small Molecule Biochemistry	hydrolysis of triacylglycerol	0.029	-	-	1	LPL	-
		Lipid Metabolism, Small Molecule Biochemistry, Vitamin and Mineral Metabolism	conversion of 9-cis-retinal	0.00226	-	-	1	-	RDH16
		Lipid Metabolism, Small Molecule Biochemistry, Vitamin and Mineral Metabolism	conversion of 9-cis-retinol	0.00226	-	-	1	-	RDH16
		Lipid Metabolism, Small Molecule Biochemistry, Vitamin and Mineral Metabolism	formation of 9-cis-retinol	0.00903	-	-	1	-	RDH16
		Lipid Metabolism, Small Molecule Biochemistry, Vitamin and Mineral Metabolism	steroidogenesis of testicular cancer cell lines	0.00903	-	-	1	-	SLC9A3R1
		Small Molecule Biochemistry	biosynthesis of kynurenic acid	0.00226	-	-	1	IDO1	-
Cell Death and survival	24
		Cancer, Cell Death and Survival, Organismal Injury and Abnormalities, Tumor Morphology	apoptosis of melanoma cells	0.00678	-	-	1	BIRC5	-
		Cell Death and Survival	necrosis of epithelial tissue	9.99e-05	-	-1.403	6	BIRC5, CD74, PSMB8,	2010109I03Rik, SGK1, USP2
		Cell Death and Survival	apoptosis	0.000471	-	-1.858	13	BIRC5, CD74, CENPA, FFAR4, HLA-DMA, IDO1, NOX1, PSMB8	2010109I03Rik, HK2, SGK1, TSC22D3, USP2
		Cell Death and Survival	necrosis	0.00284	-	-1.452	11	BIRC5, CD74, HLA-DMA, IDO1, NOX1, PSMB8,	2010109I03Rik, HK2, SGK1, TSC22D3, USP2
		Cell Death and Survival	cell death of epithelial cells	0.0042	-	-0.876	4	BIRC5	2010109I03Rik, SGK1, USP2
		Cell Death and Survival	apoptosis of corneal endothelial cells	0.00452	-	-	1	PSMB8	-
		Cell Death and Survival	apoptosis of corneal epithelial cells	0.00452	-	-	1	PSMB8	-
		Cell Death and Survival	apoptosis of corneal stroma cells	0.00452	-	-	1	PSMB8	-
		Cell Death and Survival	apoptosis of melanocytes	0.00452	-	-	1	BIRC5	-
		Cell Death and Survival	apoptosis of endothelial cells	0.00617	-	-	2	CD74, PSMB8	-
		Cell Death and Survival	cell death of ear cell lines	0.00678	-	-	1	NOX1	-
		Cell Death and Survival	apoptosis of epithelial cells	0.0169	-	-	3	BIRC5, USP2	2010109I03Rik, USP2
		Cell Death and Survival	apoptosis of seminiferous tubule cells	0.018	-	-	1		TSC22D3
		Cell Death and Survival	cell viability of lymphoma cell lines	0.0268	-	-	1	BIRC5	-
		Cell Death and Survival	apoptosis of epithelial cell lines	0.0443	-	-	1		SGK1
		Cell Death and Survival	apoptosis of breast cell lines	0.0487	-	-	1		SGK1
		Cell Death and Survival	apoptosis of hematopoietic cell lines	0.0491	-	-	2	BIRC5,	TSC22D3
		Cell Death and Survival, Cellular Compromise	cytotoxicity of splenocytes	0.00678	-	-	1	CD74	-
		Cell Death and Survival, Connective Tissue Disorders	apoptosis of osteoclast precursor cells	0.00903	-	-	1	BIRC5	-
		Cell Death and Survival, DNA Replication, Recombination, and Repair	hypercondensation of chromatin	0.00226	-	-	1	CENPA	-
		Cell Death and Survival, Embryonic Development, Organismal Injury and Abnormalities	anoikis of embryonic cell lines	0.00226	-	-	1	BIRC5	-
		Cell Death and Survival, Hematological Disease, Immunological Disease	loss of B-2 lymphocytes	0.00452	-	-	1	CD74	-
		Cell Death and Survival, Hematological Disease, Immunological Disease	cell death of T lymphocytes	0.0253	-	-	3	BIRC5, IDO1,	TSC22D3
		Cell Death and Survival, Organismal Injury and Abnormalities, Renal and Urological Disease	necrosis of renal tubule	0.00388	-	-	2	BIRC5, IDO1	-
Molecular transport	39
		Amino Acid Metabolism, Molecular Transport, Small Molecule Biochemistry	uptake of L-glutamic acid	0.0268	-	-	1	-	PER2
		Amino Acid Metabolism, Molecular Transport, Small Molecule Biochemistry	concentration of L-glutamic acid	0.0378	-	-	1	-	PER2
		Carbohydrate Metabolism, Cellular Function and Maintenance, Molecular Transport, Small Molecule Biochemistry	transport of D-glucose	0.0166	-	-	2	FFAR4	HK2
		Carbohydrate Metabolism, Molecular Transport	accumulation of glycogen	0.0224	-	-	1	LPL	-
		Carbohydrate Metabolism, Molecular Transport, Small Molecule Biochemistry	quantity of glucose-6-phosphate	0.0157	-	-	1	-	HK2
		Cell Signaling, Cellular Function and Maintenance, Molecular Transport, Vitamin and Mineral Metabolism	store-operated calcium influx	0.0224	-	-	1	-	SGK1
		Cell Signaling, Molecular Transport, Vitamin and Mineral Metabolism	entrance of Ca2+	0.00268	-	-	2	CD74	SGK1
		Cell-To-Cell Signaling and Interaction, Drug Metabolism, Molecular Transport, Small Molecule Biochemistry	secretion of epinephrine	0.0135	-	-	1	LY6E	-
		Cell-To-Cell Signaling and Interaction, Drug Metabolism, Molecular Transport, Small Molecule Biochemistry	concentration of dopamine	0.0184	-	-	2	-	PER1, TEF
		Cell-To-Cell Signaling and Interaction, Molecular Transport, Small Molecule Biochemistry	quantity of catecholamine	0.00374	-	-	3	LY6E	PER1, TEF
		Cellular Function and Maintenance, Molecular Transport	efflux of Na+	0.00452	-	-	1	-	SGK1
		Cellular Function and Maintenance, Molecular Transport	reabsorption of Na+	0.0224	-	-	1	-	SGK1
		Cellular Function and Maintenance, Molecular Transport, Small Molecule Biochemistry	quantity of phosphate	0.0334	-	-	1	-	SLC9A3R1
		Drug Metabolism, Lipid Metabolism, Molecular Transport, Small Molecule Biochemistry, Vitamin and Mineral Metabolism	concentration of calcitriol	0.04	-	-	1	-	SLC9A3R1
		Drug Metabolism, Molecular Transport	transport of glutathione	0.00903	-	-	1	-	SLC9A3R1
		Endocrine System Development and Function, Lipid Metabolism, Molecular Transport, Small Molecule Biochemistry	concentration of aldosterone	0.00334	-	-0.322	2	-	SCNN1A, SGK1
		Lipid Metabolism, Molecular Transport, Small Molecule Biochemistry	quantity of steroid	0.000139	-	-	7	FFAR4, LPL	FA2H, SCNN1A, SGK1, SLC9A3R1, TSC22D3
		Lipid Metabolism, Molecular Transport, Small Molecule Biochemistry	abnormal quantity of lipid	0.000483	-	0.584	4	FFAR4, LPL	FA2H, RDH16
		Lipid Metabolism, Molecular Transport, Small Molecule Biochemistry	concentration of lipid	0.000726	-	-1.382	8	FFAR4, LPL	FA2H, RDH16, SCNN1A, SGK1, SLC9A3R1, TSC22D3
		Lipid Metabolism, Molecular Transport, Small Molecule Biochemistry	concentration of sterol	0.000865	-	-1.987	5	FFAR4, LPL	FA2H, SCNN1A, SLC9A3R1
		Lipid Metabolism, Molecular Transport, Small Molecule Biochemistry	concentration of cholesterol	0.00524	-	-	4	FFAR4, LPL	FA2H, SCNN1A
		Lipid Metabolism, Molecular Transport, Small Molecule Biochemistry	uptake of retinoid	0.00903	-	-	1	LPL	-
		Lipid Metabolism, Molecular Transport, Small Molecule Biochemistry	quantity of glucosylceramide	0.0113	-	-	1	-	SCNN1A
		Lipid Metabolism, Molecular Transport, Small Molecule Biochemistry	transport of cholesterol ester	0.0113	-	-	1	-	SLC9A3R1
		Lipid Metabolism, Molecular Transport, Small Molecule Biochemistry	concentration of phospholipid	0.0302	-	-	2	LPL	SCNN1A
		Lipid Metabolism, Molecular Transport, Small Molecule Biochemistry	clearance of triacylglycerol	0.0334	-	-	1	LPL	-
		Lipid Metabolism, Molecular Transport, Small Molecule Biochemistry	concentration of sphingomyelin	0.0465	-	-	1	-	SCNN1A
		Lipid Metabolism, Molecular Transport, Small Molecule Biochemistry, Vitamin and Mineral Metabolism	quantity of 11-cis-retinol	0.00452	-	-	1	-	RDH16
		Lipid Metabolism, Molecular Transport, Small Molecule Biochemistry, Vitamin and Mineral Metabolism	accumulation of retinyl ester	0.0113	-	-	1	LPL	-
		Lipid Metabolism, Molecular Transport, Small Molecule Biochemistry, Vitamin and Mineral Metabolism	abnormal quantity of retinol	0.018	-	-	1	-	RDH16
		Lipid Metabolism, Molecular Transport, Small Molecule Biochemistry, Vitamin and Mineral Metabolism	quantity of retinyl ester	0.018	-	-	1	-	RDH16
		Molecular Transport	transport of molecule	0.000131	-	-	10	CD74, FFAR4, HLA-DMA, LY6E	HK2, PER1, PER2, SCNN1A, SGK1, SLC9A3R1
		Molecular Transport	transport of Na+	0.000247	-	-	3	-	PER1, SCNN1A, SGK1
		Molecular Transport	excretion of Na+	0.000926	-	-	2	-	DBP, TEF
		Molecular Transport	transport of ion	0.00385	-	-	4	-	PER1, SCNN1A, SGK1, SLC9A3R1
		Molecular Transport	quantity of Na+	0.00572	-	-	2	-	SCNN1A, SGK1
		Molecular Transport	transport of phosphate	0.018	-	-	1	-	SLC9A3R1
		Molecular Transport, Protein Trafficking	uptake of lipoprotein	0.00226	-	-	1	LPL	-
		Molecular Transport, Protein Trafficking	transport of protein	0.0458	-	-	2	CD74, HLA-DMA	-

## Sheet: Supp data S1c
Supplementary dataset S1c: Top five biological and cellular functions enriched by differently expressed genes in the livers of uninfected F2 Gif tm1a/tm1a mice.
Shown are the top five molecular and cellular ontology categories enriched by differently expressed genes of the livers of uninfected F2 Gif tm1a/tm1a mice. These molecular and cellular functions were identified using IPA® Upstream Regulator analytic analysis which maps the genes differentially expressed in the livers of uninfected F2 Gif tm1a/tm1a comparative to wild-type mice to their target ge…
Function	Number of affected sub functional categories	Sub functional categories	Associated diseases or predicted functional consequence	p-Value	Predicted Activation State		Numbers of genes enriched in category	Enriched upregulated genes	Enriched down regulated genes
						Activation z-score
Lipid metabolism	56
		Carbohydrate Metabolism, Lipid Metabolism, Small Molecule Biochemistry	exposure of phosphatidylserine	0.0111	-	-	2	-	PPIF, SGK1
		Cellular Assembly and Organization, Lipid Metabolism, Small Molecule Biochemistry	accumulation of lipid droplets	0.00505	-	-	3	-	G0S2, LPL, PPARG
		Cellular Compromise, Lipid Metabolism, Small Molecule Biochemistry	peroxidation of lipid	0.011	-	-	3	-	APP, CYP4A11, Mt1
		Drug Metabolism, Endocrine System Development and Function, Lipid Metabolism, Small Molecule Biochemistry, Vitamin and Mineral Metabolism	breakdown of progesterone	0.0125	-	-	1	SRD5A1	-
		Endocrine System Development and Function, Lipid Metabolism, Molecular Transport, Small Molecule Biochemistry	concentration of corticosterone	0.00189	-	0.762	6	EGFR	APP, FGF21, GCK, MIF, SERPINA6
		Lipid Metabolism, Molecular Transport, Small Molecule Biochemistry	concentration of lipid	5.83e-09	-	1.112	34	APOM, AQP8, CYP8B1, DAGLB, DIO1, EGFR, ENPP2, HSD3B7, IGF1, KLKB1, PLA2G15, SAA1, SAA2-SAA4, SERPINA12, SRD5A1,	ABCC4, ABCD2, ACOT2, ADORA1, Akr1b7, APP, CYP7A1, DHCR24, ELOVL3, FGF21, GCK, LPL, MIF, POR, PPARG, PSEN2, SERPINA6, SGK1, VLDLR
		Lipid Metabolism, Molecular Transport, Small Molecule Biochemistry	quantity of steroid	7.56e-09	-	0.768	25	APOM, AQP8, CYP8B1, DIO1, EGFR, IGF1, PLA2G15, SAA1, SERPINA12, SERPINA6, SGK1, SRD5A1,	ABCC4, Akr1b7, APP, CYP7A1, DHCR24, FGF21, GCK, LPL, MIF, POR, PPARG, PSEN2, SERPINA6, SGK1, VLDLR
		Lipid Metabolism, Molecular Transport, Small Molecule Biochemistry	concentration of sterol	4.01e-08	-	1.002	19	APOM, AQP8, CYP8B1, DIO1, IGF1, LPL, PLA2G15, SAA1, SERPINA12	Akr1b7, APP, CYP7A1, DHCR24, FGF21, GCK, POR, PPARG, PSEN2, VLDLR
		Lipid Metabolism, Molecular Transport, Small Molecule Biochemistry	concentration of cholesterol	8.16e-08	-	0.763	18	APOM, AQP8, CYP8B1, DIO1, PLA2G15, SAA1, SERPINA12,	Akr1b7, APP, CYP7A1, DHCR24, FGF21, GCK, LPL, POR, PPARG, PSEN2, VLDLR
		Lipid Metabolism, Molecular Transport, Small Molecule Biochemistry	accumulation of lipid	1.11e-05	-	-0.123	13	ENPP2, GPAT3, INSIG2, Mup1 (includes others), SAA1	APP, ABCD2, CYP7A1, ELOVL3, FGF21, LPL, PPARG, RETSAT,
		Lipid Metabolism, Molecular Transport, Small Molecule Biochemistry	concentration of fatty acid	0.00014	-	0.755	12	DAGLB, HSD3B7, KLKB1	ABCD2, ACOT2, ADORA1, ELOVL3, FGF21, GCK, LPL, PPARG, VLDLR
		Lipid Metabolism, Molecular Transport, Small Molecule Biochemistry	concentration of acylglycerol	0.00015	-	1.539	14	APOM, AQP8, DAGLB, EGFR, HSD3B7, SAA2-SAA4, SERPINA12,	Akr1b7, FGF21, GCK, , LPL, POR, PPARG, VLDLR
		Lipid Metabolism, Molecular Transport, Small Molecule Biochemistry	quantity of steroid hormone	0.000305	-	1.772	8	EGFR, SERPINA6	APP, FGF21, GCK, MIF, PPARG, SGK1
		Lipid Metabolism, Molecular Transport, Small Molecule Biochemistry	accumulation of fat	0.000393	-		3	-	ELOVL3, ENPP2, RETSAT
		Lipid Metabolism, Molecular Transport, Small Molecule Biochemistry	accumulation of steroid	0.000673	-	-0.068	5	INSIG2, SAA1	APP, CYP7A1, FGF21,
		Lipid Metabolism, Molecular Transport, Small Molecule Biochemistry	uptake of cholesterol	0.00074	-	0.528	4	CYP8B1, HSD3B7,	CYP7A1, LPL
		Lipid Metabolism, Molecular Transport, Small Molecule Biochemistry	concentration of triacylglycerol	0.00114	-	1.28	12	APOM, AQP8, HSD3B7, SAA2-SAA4, SERPINA12	Akr1b7, FGF21, GCK, LPL, POR, PPARG, VLDLR
		Lipid Metabolism, Molecular Transport, Small Molecule Biochemistry	accumulation of cholesterol	0.00202	-	-	4	INSIG2	APP, CYP7A1, FGF21
		Lipid Metabolism, Molecular Transport, Small Molecule Biochemistry	efflux of cholesterol	0.00328	-	-	4	APOM, SAA1	CYP7A1, PPARG,
		Lipid Metabolism, Molecular Transport, Small Molecule Biochemistry	abnormal quantity of cholesterol	0.00365	-	-	3	PLA2G15	GCK, LPL
		Lipid Metabolism, Molecular Transport, Small Molecule Biochemistry	uptake of lipid	0.0041	-	-0.497	5	CYP8B1, HSD3B7,	CYP7A1, LPL, PPARG
		Lipid Metabolism, Molecular Transport, Small Molecule Biochemistry	abnormal quantity of lipid	0.00439	-	-	7	CYP8B1, PLA2G15, SERPINA6	CYP7A1, FGF21, GCK, LPL
		Lipid Metabolism, Molecular Transport, Small Molecule Biochemistry	absorption of cholesterol	0.00559	-	-	3	CYP8B1, HSD3B7	CYP7A1
		Lipid Metabolism, Molecular Transport, Small Molecule Biochemistry	quantity of 1-oleoylglycerol	0.0125	-	-	1	EGFR	-
		Lipid Metabolism, Molecular Transport, Small Molecule Biochemistry	quantity of 2-palmitoylglycerol	0.0125	-	-	1	EGFR	-
		Lipid Metabolism, Molecular Transport, Small Molecule Biochemistry	quantity of farnesyl pyrophosphate	0.0125	-	-	1	-	POR
		Lipid Metabolism, Molecular Transport, Small Molecule Biochemistry	abnormal quantity of bile salt	0.0129	-	-	2	CYP8B1	CYP7A1
		Lipid Metabolism, Nucleic Acid Metabolism, Small Molecule Biochemistry	metabolism of acyl-coenzyme A	1.16e-06	-	-	5	NUDT7	Acot1, ACOT1, ACOT2, ACOT4,
		Lipid Metabolism, Nucleic Acid Metabolism, Small Molecule Biochemistry	catabolism of acetyl-coenzyme A	0.0125	-	-	1	NUDT7
		Lipid Metabolism, Nucleic Acid Metabolism, Small Molecule Biochemistry	elongation of lauroyl-coenzyme A	0.0125	-	-	1	-	ELOVL6
		Lipid Metabolism, Nucleic Acid Metabolism, Small Molecule Biochemistry	elongation of myristoyl-coenzyme A	0.0125	-	-	1	-	ELOVL6
		Lipid Metabolism, Nucleic Acid Metabolism, Small Molecule Biochemistry	elongation of palmitoleoyl-coenzyme A	0.0125	-	-	1	-	ELOVL6
		Lipid Metabolism, Nucleic Acid Metabolism, Small Molecule Biochemistry	elongation of palmitoyl-coenzyme A	0.0125	-	-	1	-	ELOVL6
		Lipid Metabolism, Small Molecule Biochemistry	fatty acid metabolism	6.41e-08	-	0.266	19	Cyp2c44, INSIG2, NUDT7, SAA1, SPHK2,	ACOT1, Acot1, ACOT2, ACOT4, APOM, APP, CYP4A11, Cyp4a14, CYP7A1, ELOVL3, MDH2, MIF, PPARG, TRIB3
		Lipid Metabolism, Small Molecule Biochemistry	synthesis of lipid	2.55e-07	-	-0.606	21	APOM, CYP7B1, EGFR, ELOVL3, IGF1, INSIG2, SPHK2, SRD5A1,	ABCC4, APP, CYP39A1, Cyp4a14, CYP7A1, CYP8B1, DHCR24, LPL, MIF, POR, PPARG, TRIB3
		Lipid Metabolism, Small Molecule Biochemistry	homeostasis of lipid	5.82e-05	-	-	10	CYP7B1, CYP8B1, HSD3B7, SAA1	Cyp4a14, CYP7A1, FGF21, LPL, Mt1, PPARG,
		Lipid Metabolism, Small Molecule Biochemistry	catabolism of lipid	0.000397	-	-	5	NUDT7, SRD5A1	CYP39A1, CYP7A1, LPL,
		Lipid Metabolism, Small Molecule Biochemistry	metabolism of membrane lipid derivative	0.000988	-	0.728	10	APOM, CYP8B1, IGF1, INSIG2, PLA2G15, SAA1	APP, CYP39A1, CYP7A1, DHCR24,
		Lipid Metabolism, Small Molecule Biochemistry	synthesis of fatty acid	0.00321	-	0.128	7	ELOVL3, INSIG2, SPHK2	Cyp4a14, MIF, PPARG, TRIB3
		Lipid Metabolism, Small Molecule Biochemistry	conversion of lipid	0.00601	-	0	4	Hsd3b4 (includes others)	APP, CYP4A11, Mt1
		Lipid Metabolism, Small Molecule Biochemistry	metabolism of triacylglycerol	0.00678	-	-	4	INSIG2	LPL, PPARG
		Lipid Metabolism, Small Molecule Biochemistry	omega-hydroxylation of lauric acid	0.0125	-	-	1	-	CYP4A11
		Lipid Metabolism, Small Molecule Biochemistry	recruitment of oleic acid	0.0125	-	-	1	-	PPARG
		Lipid Metabolism, Small Molecule Biochemistry	synthesis of D-erythro-C16-ceramide	0.0125	-	-	1	APOM	-
		Lipid Metabolism, Small Molecule Biochemistry	transmission of retinoid	0.0125	-	-	1	-	LPL
		Lipid Metabolism, Small Molecule Biochemistry, Vitamin and Mineral Metabolism	metabolism of terpenoid	4e-07	-	1.387	13	CYP4F12, CYP8B1, EGFR, INSIG2, SAA1, SRD5A1	APP, CYP39A1, CYP7A1, DHCR24, PLEKHA1, RETSAT, SERPINA6
		Lipid Metabolism, Small Molecule Biochemistry, Vitamin and Mineral Metabolism	synthesis of steroid	1.66e-06	-	-1.352	11	CYP7B1, CYP8B1, EGFR, IGF1, INSIG2, SRD5A1	ABCC4, CYP39A1, CYP7A1, DHCR24, POR,
		Lipid Metabolism, Small Molecule Biochemistry, Vitamin and Mineral Metabolism	steroid metabolism	1.91e-06	-	1.067	11	CYP8B1, EGFR, INSIG2, SAA1, SRD5A1	APP, CYP39A1, CYP7A1, DHCR24, PLEKHA1, SERPINA6,
		Lipid Metabolism, Small Molecule Biochemistry, Vitamin and Mineral Metabolism	metabolism of cholesterol	2.99e-05	-	-	7	CYP8B1, INSIG2, SAA1	APP, CYP39A1, CYP7A1, DHCR24
		Lipid Metabolism, Small Molecule Biochemistry, Vitamin and Mineral Metabolism	synthesis of bile acid	6.41e-05	-	-	4	CYP7B1	CYP39A1, CYP7A1, POR
		Lipid Metabolism, Small Molecule Biochemistry, Vitamin and Mineral Metabolism	catabolism of steroid	0.000219	-	-	3	SRD5A1	CYP39A1, CYP7A1
		Lipid Metabolism, Small Molecule Biochemistry, Vitamin and Mineral Metabolism	synthesis of sterol	0.000241	-	-0.147	5	CYP7B1, CYP8B1, INSIG2	CYP7A1, DHCR24
		Lipid Metabolism, Small Molecule Biochemistry, Vitamin and Mineral Metabolism	homeostasis of bile salt	0.000791	-	-	3	CYP8B1,	CYP7A1, HSD3B7
		Lipid Metabolism, Small Molecule Biochemistry, Vitamin and Mineral Metabolism	synthesis of cholesterol	0.000928	-	-	4	CYP8B1, INSIG2	CYP7A1, DHCR24
		Lipid Metabolism, Small Molecule Biochemistry, Vitamin and Mineral Metabolism	catabolism of cholesterol	0.00153	-	-	2	-	CYP39A1, CYP7A1
		Lipid Metabolism, Small Molecule Biochemistry, Vitamin and Mineral Metabolism	metabolism of alpha-tocopherol	0.0125	-	-	1	CYP4F12	-
Molecular Transport	44
		Amino Acid Metabolism, Drug Metabolism, Molecular Transport, Small Molecule Biochemistry	accumulation of methotrexate	0.0125	-	-	1	-	ABCC4
		Amino Acid Metabolism, Molecular Transport, Small Molecule Biochemistry	uptake of acidic amino acid	0.0111	-	-	2		APP, PER2
		Amino Acid Metabolism, Molecular Transport, Small Molecule Biochemistry	quantity of L-tryptophan	0.0125	-	-	1	EGFR	-
		Carbohydrate Metabolism, Molecular Transport, Small Molecule Biochemistry	uptake of D-glucose	0.0022	-	0.018	7	IGF1, OBP2B,	APP, FGF21, LPL, MIF, PPARG
		Carbohydrate Metabolism, Molecular Transport, Small Molecule Biochemistry	concentration of sorbitol	0.0125	-	-	1	EGFR	-
		Cellular Function and Maintenance, Molecular Transport	reabsorption of Na+	0.00659	-	-	2	-	CYP4A11, SGK1
		Cellular Function and Maintenance, Molecular Transport, Nervous System Development and Function	axonal transport of heavy metal	0.0125	-	-	1	-	APP
		Cellular Function and Maintenance, Molecular Transport, Small Molecule Biochemistry	homeostasis of transition metal ion	0.00154	-	-	4	ALAS2,	APP, Hamp/Hamp2, Mt1
		Drug Metabolism, Molecular Transport, Nucleic Acid Metabolism, Small Molecule Biochemistry	accumulation of 6-mercaptopurine	0.0125	-	-	1	-	ABCC4
		Drug Metabolism, Molecular Transport, Small Molecule Biochemistry	clearance of acetaminophen	0.0125	-	-	1	-	POR
		Endocrine System Development and Function, Lipid Metabolism, Molecular Transport, Small Molecule Biochemistry	concentration of corticosterone	0.00189	-	0.762	6	EGFR	APP, FGF21, GCK, MIF, SERPINA6
		Endocrine System Development and Function, Molecular Transport, Small Molecule Biochemistry	concentration of hormone	0.000679	-	0.008	15	CADPS2, DAGLB, DIO1, IGF1, NUPR1, SRD5A1, SUCNR1	ABCC4, Akr1b7, APP, Cyp4a14, FGF21, GCK, PPARG, SERPINA6,
		Endocrine System Development and Function, Molecular Transport, Small Molecule Biochemistry	quantity of androgen	0.0125	-	-	1	-	Cyp4a14
		Lipid Metabolism, Molecular Transport, Small Molecule Biochemistry	concentration of lipid	5.83e-09	-	1.112	34	ADORA1, APOM, AQP8, CYP8B1, DAGLB, DIO1, EGFR, ELOVL3, HSD3B7, IGF1, KLKB1, PLA2G15, PSEN2, SAA1, SAA2-SAA4, SERPINA12, SRD5A1	ABCC4, ABCD2, ACOT2, Akr1b7, APP, CYP7A1, DHCR24, ENPP2, FGF21, GCK, LPL, MIF, POR, PPARG, SERPINA6, SGK1, VLDLR
		Lipid Metabolism, Molecular Transport, Small Molecule Biochemistry	quantity of steroid	7.56e-09	-	0.768	25	APOM, AQP8, CYP8B1, DIO1, EGFR, IGF1, PLA2G15, PSEN2, SAA1, SERPINA12, SRD5A1,	ABCC4, Akr1b7, APP, CYP7A1, DHCR24, FGF21, GCK, LPL, MIF, POR, PPARG.SERPINA6, SGK1, VLDLR
		Lipid Metabolism, Molecular Transport, Small Molecule Biochemistry	concentration of sterol	4.01e-08	-	1.002	19	APOM, AQP8, CYP8B1, DIO1, IGF1, PLA2G15, PSEN2, SAA1, SERPINA12,	Akr1b7, APP, CYP7A1, DHCR24, FGF21, GCK, LPL, POR, PPARG, VLDLR
		Lipid Metabolism, Molecular Transport, Small Molecule Biochemistry	concentration of cholesterol	8.16e-08	-	0.763	18	APOM, AQP8, CYP8B1, DIO1, PLA2G15, PSEN2, SAA1, SERPINA12	Akr1b7, APP, CYP7A1, DHCR24, FGF21, GCK, LPL, POR, PPARG, VLDLR
		Lipid Metabolism, Molecular Transport, Small Molecule Biochemistry	accumulation of lipid	1.11e-05	-	-0.123	13	ELOVL3, INSIG2, Mup1 (includes others), SAA1	ABCD2, APP, CYP7A1, ENPP2, FGF21, LPL, PPARG, RETSAT,
		Lipid Metabolism, Molecular Transport, Small Molecule Biochemistry	concentration of fatty acid	0.00014	-	0.755	12	ADORA1, DAGLB, ELOVL3, HSD3B7, KLKB1	ABCD2, ACOT2, FGF21, GCK, LPL, PPARG, VLDLR
		Lipid Metabolism, Molecular Transport, Small Molecule Biochemistry	concentration of acylglycerol	0.00015	-	1.539	14	APOM, AQP8, DAGLB, EGFR, HSD3B7, SAA2-SAA4, SERPINA12	Akr1b7, FGF21, GCK, LPL, POR, PPARG, VLDLR
		Lipid Metabolism, Molecular Transport, Small Molecule Biochemistry	quantity of steroid hormone	0.000305	-	1.772	8	EGFR,	APP, FGF21, GCK, MIF, PPARG, SERPINA6, SGK1
		Lipid Metabolism, Molecular Transport, Small Molecule Biochemistry	accumulation of fat	0.000393	-		3	ELOVL3	ENPP2, RETSAT
		Lipid Metabolism, Molecular Transport, Small Molecule Biochemistry	accumulation of steroid	0.000673	-	-0.068	5	INSIG2, SAA1	APP, CYP7A1, FGF21
		Lipid Metabolism, Molecular Transport, Small Molecule Biochemistry	uptake of cholesterol	0.00074	-	0.528	4	CYP8B1, HSD3B7	CYP7A1, LPL
		Lipid Metabolism, Molecular Transport, Small Molecule Biochemistry	concentration of triacylglycerol	0.00114	-	1.28	12	APOM, AQP8, HSD3B7, SAA2-SAA4, SERPINA12,	Akr1b7, FGF21, GCK, LPL, POR, PPARG, VLDLR
		Lipid Metabolism, Molecular Transport, Small Molecule Biochemistry	accumulation of cholesterol	0.00202	-	-	4	INSIG2	APP, CYP7A1, FGF21
		Lipid Metabolism, Molecular Transport, Small Molecule Biochemistry	efflux of cholesterol	0.00328	-	-	4	APOM, SAA1	CYP7A1, PPARG
		Lipid Metabolism, Molecular Transport, Small Molecule Biochemistry	abnormal quantity of cholesterol	0.00365	-	-	3	PLA2G15	GCK, LPL
		Lipid Metabolism, Molecular Transport, Small Molecule Biochemistry	uptake of lipid	0.0041	-	-0.497	5	CYP8B1, HSD3B7,	CYP7A1, LPL, PPARG
		Lipid Metabolism, Molecular Transport, Small Molecule Biochemistry	abnormal quantity of lipid	0.00439	-	-	7	CYP8B1, FGF21, PLA2G15	CYP7A1, GCK, LPL, SERPINA6
		Lipid Metabolism, Molecular Transport, Small Molecule Biochemistry	absorption of cholesterol	0.00559	-	-	3	CYP8B1, HSD3B7	CYP7A1
		Lipid Metabolism, Molecular Transport, Small Molecule Biochemistry	quantity of 1-oleoylglycerol	0.0125	-	-	1	EGFR	-
		Lipid Metabolism, Molecular Transport, Small Molecule Biochemistry	quantity of 2-palmitoylglycerol	0.0125	-	-	1	EGFR	-
		Lipid Metabolism, Molecular Transport, Small Molecule Biochemistry	quantity of farnesyl pyrophosphate	0.0125	-	-	1		POR
		Lipid Metabolism, Molecular Transport, Small Molecule Biochemistry	abnormal quantity of bile salt	0.0129	-	-	2	CYP8B1	CYP7A1
		Molecular Transport	export of molecule	8.38e-05	-	-1.387	8	APOM, HSPA9, Ifi27, SAA1,	APP, CYP7A1, PPARG, SGK1
		Molecular Transport	transport of molecule	0.000646	-	-1.385	27	ADORA1, AGXT, ALAS2, APOM, AQP8, CADPS2, Cyp2c44, ELOVL3, HLA-A, Ifi27, LMF1, LY6E, PSEN2, SAA1	ABCC4, APP, CYP7A1, FGF21, Hamp/Hamp2, HSPA9, MIF, Mt1, PER2, PPARG, SGK1, Slco1a4, TRIB3
		Molecular Transport	excretion of Na+	0.00189	-	-	3	ADORA1, IGF1	PPARG
		Molecular Transport	quantity of heavy metal	0.00197	-	0.599	5	ALAS2, HLA-A,	APP, Hamp/Hamp2, Mt1
		Molecular Transport	transport of metal	0.00639	-	-1.318	9	ALAS2, Cyp2c44, HLA-A, Mt1, PSEN2,	APP, Hamp/Hamp2, PPARG, SGK1
		Molecular Transport, Protein Synthesis, Protein Trafficking	localization of protein fragment	0.0125	-	-	1	HLA-A	-
		Molecular Transport, Protein Trafficking	nuclear export of protein	0.0111	-	-	2	Ifi27	HSPA9,
		Molecular Transport, Protein Trafficking	uptake of lipoprotein	0.0125	-	-	1	-	LPL
		Molecular Transport, Small Molecule Biochemistry	secretion of oxalic acid	0.0125	-	-	1	AGXT	-
Small molecule biochemistry	78
		Amino Acid Metabolism, Drug Metabolism, Molecular Transport, Small Molecule Biochemistry	accumulation of methotrexate	0.0125	-	-	1	-	ABCC4
		Amino Acid Metabolism, Molecular Transport, Small Molecule Biochemistry	uptake of acidic amino acid	0.0111	-	-	2	-	APP, PER2
		Amino Acid Metabolism, Molecular Transport, Small Molecule Biochemistry	quantity of L-tryptophan	0.0125	-	-	1	EGFR	-
		Amino Acid Metabolism, Small Molecule Biochemistry	catabolism of L-lysine	0.0125	-	-	1	-	AASS
		Carbohydrate Metabolism, Lipid Metabolism, Small Molecule Biochemistry	exposure of phosphatidylserine	0.0111	-	-	2	-	PPIF, SGK1
		Carbohydrate Metabolism, Molecular Transport, Small Molecule Biochemistry	uptake of D-glucose	0.0022	-	0.018	7	IGF1, OBP2B	APP, FGF21, LPL, MIF, PPARG
		Carbohydrate Metabolism, Molecular Transport, Small Molecule Biochemistry	concentration of sorbitol	0.0125	-	-	1	EGFR	-
		Carbohydrate Metabolism, Small Molecule Biochemistry	downregulation of D-glucose	0.0125	-	-	1	OBP2B	-
		Cellular Assembly and Organization, Lipid Metabolism, Small Molecule Biochemistry	accumulation of lipid droplets	0.00505	-	-	3	-	G0S2, LPL, PPARG
		Cellular Compromise, Lipid Metabolism, Small Molecule Biochemistry	peroxidation of lipid	0.011	-	-	3	-	APP, CYP4A11, Mt1
		Cellular Function and Maintenance, Molecular Transport, Small Molecule Biochemistry	homeostasis of transition metal ion	0.00154	-	-	4	ALAS2	APP, Hamp/Hamp2, Mt1
		Drug Metabolism, Endocrine System Development and Function, Lipid Metabolism, Small Molecule Biochemistry, Vitamin and Mineral Metabolism	breakdown of progesterone	0.0125	-	-	1	SRD5A1	-
		Drug Metabolism, Molecular Transport, Nucleic Acid Metabolism, Small Molecule Biochemistry	accumulation of 6-mercaptopurine	0.0125	-	-	1	-	ABCC4
		Drug Metabolism, Molecular Transport, Small Molecule Biochemistry	clearance of acetaminophen	0.0125	-	-	1	-	POR
		Drug Metabolism, Small Molecule Biochemistry	metabolism of acetaminophen	0.0125	-	-	1	-	POR
		Drug Metabolism, Small Molecule Biochemistry	metabolism of nicotine	0.0125	-	-	1	-	CYP2A6 (includes others)
		Endocrine System Development and Function, Lipid Metabolism, Molecular Transport, Small Molecule Biochemistry	concentration of corticosterone	0.00189	-	0.762	6	EGFR	APP, FGF21, GCK, MIF, SERPINA6
		Endocrine System Development and Function, Molecular Transport, Small Molecule Biochemistry	concentration of hormone	0.000679	-	0.008	15	CADPS2, DAGLB, DIO1, IGF1, NUPR1, SERPINA6, SRD5A1, SUCNR1	ABCC4, Akr1b7, APP, Cyp4a14, FGF21, GCK, PPARG,
		Endocrine System Development and Function, Molecular Transport, Small Molecule Biochemistry	quantity of androgen	0.0125	-	-	1		Cyp4a14
		Endocrine System Development and Function, Small Molecule Biochemistry	metabolism of hormone	0.00923	-	-	5	EGFR, IGF1, SRD5A1	ABCC4, PLEKHA1
		Endocrine System Development and Function, Small Molecule Biochemistry	synthesis of hormone	0.0116	-	-	4	EGFR, IGF1, SRD5A1	ABCC4
		Lipid Metabolism, Molecular Transport, Small Molecule Biochemistry	concentration of lipid	5.83e-09	-	1.112	34	ABCD2, ADORA1, APOM, AQP8, CYP8B1, DAGLB, DIO1, EGFR, ELOVL3, HSD3B7, IGF1, KLKB1, PLA2G15, PSEN2, SAA1, SAA2-SAA4, SERPINA12, SRD5A1	ABCC4, ACOT2, Akr1b7, APP, CYP7A1, DHCR24, ENPP2, FGF21, GCK, LPL, MIF, POR, PPARG, SERPINA6, SGK1, VLDLR
		Lipid Metabolism, Molecular Transport, Small Molecule Biochemistry	quantity of steroid	7.56e-09	-	0.768	25	APOM, AQP8, CYP8B1, DIO1, EGFR, IGF1, PLA2G15, PSEN2, SAA1, SERPINA12, SRD5A1	ABCC4, Akr1b7, APP, CYP7A1, DHCR24, FGF21, GCK, LPL, MIF, POR, PPARG, , SERPINA6, SGK1, VLDLR
		Lipid Metabolism, Molecular Transport, Small Molecule Biochemistry	concentration of sterol	4.01e-08	-	1.002	19	APOM, AQP8, CYP8B1, DIO1, IGF1, PLA2G15, PSEN2, SAA1, SERPINA12	Akr1b7, APP, CYP7A1, DHCR24, FGF21, GCK, LPL, POR, PPARG, VLDLR
		Lipid Metabolism, Molecular Transport, Small Molecule Biochemistry	concentration of cholesterol	8.16e-08	-	0.763	18	APOM, AQP8, CYP8B1, DIO1, PLA2G15, PSEN2, SAA1, SERPINA12	Akr1b7, APP, CYP7A1, DHCR24, FGF21, GCK, LPL, POR, PPARG, VLDLR
		Lipid Metabolism, Molecular Transport, Small Molecule Biochemistry	accumulation of lipid	1.11e-05	-	-0.123	13	ABCD2, ELOVL3, INSIG2, Mup1 (includes others), SAA1	APP, CYP7A1, ENPP2, FGF21, LPL, PPARG, RETSAT
		Lipid Metabolism, Molecular Transport, Small Molecule Biochemistry	concentration of fatty acid	0.00014	-	0.755	12	ABCD2, ADORA1, ELOVL3, HSD3B7, KLKB1,	ACOT2, DAGLB, FGF21, GCK, LPL, PPARG, VLDLR
		Lipid Metabolism, Molecular Transport, Small Molecule Biochemistry	concentration of acylglycerol	0.00015	-	1.539	14	APOM, AQP8, EGFR, HSD3B7, SAA2-SAA4, SERPINA12	Akr1b7, DAGLB, FGF21, GCK, LPL, POR, PPARG, VLDLR
		Lipid Metabolism, Molecular Transport, Small Molecule Biochemistry	quantity of steroid hormone	0.000305	-	1.772	8	EGFR	APP, FGF21, GCK, MIF, PPARG, SERPINA6, SGK1
		Lipid Metabolism, Molecular Transport, Small Molecule Biochemistry	accumulation of fat	0.000393	-		3	ELOVL3	ENPP2, RETSAT
		Lipid Metabolism, Molecular Transport, Small Molecule Biochemistry	accumulation of steroid	0.000673	-	-0.068	5	INSIG2, SAA1	APP, CYP7A1, FGF21
		Lipid Metabolism, Molecular Transport, Small Molecule Biochemistry	uptake of cholesterol	0.00074	-	0.528	4	CYP8B1, HSD3B7	CYP7A1, LPL
		Lipid Metabolism, Molecular Transport, Small Molecule Biochemistry	concentration of triacylglycerol	0.00114	-	1.28	12	APOM, AQP8, HSD3B7, SAA2-SAA4, SERPINA12,	Akr1b7, FGF21, GCK, LPL, POR, PPARG, VLDLR
		Lipid Metabolism, Molecular Transport, Small Molecule Biochemistry	accumulation of cholesterol	0.00202	-	-	4	INSIG2	APP, CYP7A1, FGF21
		Lipid Metabolism, Molecular Transport, Small Molecule Biochemistry	efflux of cholesterol	0.00328	-	-	4	APOM, SAA1	CYP7A1, PPARG,
		Lipid Metabolism, Molecular Transport, Small Molecule Biochemistry	abnormal quantity of cholesterol	0.00365	-	-	3	PLA2G15	GCK, LPL
		Lipid Metabolism, Molecular Transport, Small Molecule Biochemistry	uptake of lipid	0.0041	-	-0.497	5	CYP8B1, HSD3B7	CYP7A1, LPL, PPARG
		Lipid Metabolism, Molecular Transport, Small Molecule Biochemistry	abnormal quantity of lipid	0.00439	-	-	7	CYP8B1, PLA2G15,	CYP7A1, FGF21, GCK, LPL, SERPINA6
		Lipid Metabolism, Molecular Transport, Small Molecule Biochemistry	absorption of cholesterol	0.00559	-	-	3	CYP8B1, HSD3B7	CYP7A1
		Lipid Metabolism, Molecular Transport, Small Molecule Biochemistry	quantity of 1-oleoylglycerol	0.0125	-	-	1	EGFR	-
		Lipid Metabolism, Molecular Transport, Small Molecule Biochemistry	quantity of 2-palmitoylglycerol	0.0125	-	-	1	EGFR	-
		Lipid Metabolism, Molecular Transport, Small Molecule Biochemistry	quantity of farnesyl pyrophosphate	0.0125	-	-	1	-	POR
		Lipid Metabolism, Molecular Transport, Small Molecule Biochemistry	abnormal quantity of bile salt	0.0129	-	-	2	CYP8B1	CYP7A1
		Lipid Metabolism, Nucleic Acid Metabolism, Small Molecule Biochemistry	metabolism of acyl-coenzyme A	1.16e-06	-	-	5	NUDT7	Acot1, ACOT1, ACOT2, ACOT4
		Lipid Metabolism, Nucleic Acid Metabolism, Small Molecule Biochemistry	catabolism of acetyl-coenzyme A	0.0125	-	-	1	NUDT7	-
		Lipid Metabolism, Nucleic Acid Metabolism, Small Molecule Biochemistry	elongation of lauroyl-coenzyme A	0.0125	-	-	1	-	ELOVL6
		Lipid Metabolism, Nucleic Acid Metabolism, Small Molecule Biochemistry	elongation of myristoyl-coenzyme A	0.0125	-	-	1	-	ELOVL6
		Lipid Metabolism, Nucleic Acid Metabolism, Small Molecule Biochemistry	elongation of palmitoleoyl-coenzyme A	0.0125	-	-	1	-	ELOVL6
		Lipid Metabolism, Nucleic Acid Metabolism, Small Molecule Biochemistry	elongation of palmitoyl-coenzyme A	0.0125	-	-	1	-	ELOVL6
		Lipid Metabolism, Small Molecule Biochemistry	fatty acid metabolism	6.41e-08	-	0.266	19	APOM, Cyp2c44ELOVL3, INSIG2, NUDT7, SAA1, SPHK2,	ACOT1, Acot1, ACOT2, ACOT4, APP, CYP4A11, Cyp4a14, CYP7A1, MDH2, MIF, PPARG, TRIB3
		Lipid Metabolism, Small Molecule Biochemistry	synthesis of lipid	2.55e-07	-	-0.606	21	APOM, CYP7B1, CYP8B1, DHCR24, EGFR, ELOVL3, IGF1, INSIG2, SPHK2, SRD5A1	ABCC4, APP, CYP39A1, Cyp4a14, CYP7A1, LPL, MIF, POR, PPARG, TRIB3
		Lipid Metabolism, Small Molecule Biochemistry	homeostasis of lipid	5.82e-05	-	-	10	CYP7B1, CYP8B1, HSD3B7, SAA1	Cyp4a14, CYP7A1, FGF21, , LPL, Mt1, PPARG
		Lipid Metabolism, Small Molecule Biochemistry	catabolism of lipid	0.000397	-	-	5	NUDT7, SRD5A1	CYP39A1, CYP7A1, LPL
		Lipid Metabolism, Small Molecule Biochemistry	metabolism of membrane lipid derivative	0.000988	-	0.728	10	APOM, CYP8B1, IGF1, INSIG2, PLA2G15, SAA1	APP, CYP39A1, CYP7A1, DHCR24
		Lipid Metabolism, Small Molecule Biochemistry	synthesis of fatty acid	0.00321	-	0.128	7	ELOVL3, INSIG2, SPHK2	Cyp4a14, MIF, PPARG, TRIB3
		Lipid Metabolism, Small Molecule Biochemistry	conversion of lipid	0.00601	-	0	4	Hsd3b4 (includes others)	APP, CYP4A11, Mt1
		Lipid Metabolism, Small Molecule Biochemistry	metabolism of triacylglycerol	0.00678	-	-	4	INSIG2	LPL, PPARG
		Lipid Metabolism, Small Molecule Biochemistry	omega-hydroxylation of lauric acid	0.0125	-	-	1	-	CYP4A11
		Lipid Metabolism, Small Molecule Biochemistry	recruitment of oleic acid	0.0125	-	-	1	-	PPARG
		Lipid Metabolism, Small Molecule Biochemistry	synthesis of D-erythro-C16-ceramide	0.0125	-	-	1	APOM	-
		Lipid Metabolism, Small Molecule Biochemistry	transmission of retinoid	0.0125	-	-	1	-	LPL
		Lipid Metabolism, Small Molecule Biochemistry, Vitamin and Mineral Metabolism	metabolism of terpenoid	4e-07	-	1.387	13	CYP4F12, CYP8B1, EGFR, INSIG2, SAA1, SRD5A1	APP, CYP39A1, CYP7A1, DHCR24, PLEKHA1, RETSAT, SERPINA6
		Lipid Metabolism, Small Molecule Biochemistry, Vitamin and Mineral Metabolism	synthesis of steroid	1.66e-06	-	-1.352	11	CYP7B1, CYP8B1, EGFR, IGF1, INSIG2, SRD5A1	ABCC4, CYP39A1, CYP7A1, DHCR24, POR
		Lipid Metabolism, Small Molecule Biochemistry, Vitamin and Mineral Metabolism	steroid metabolism	1.91e-06	-	1.067	11	CYP8B1, EGFR, INSIG2, SAA1, SRD5A1	APP, CYP39A1, CYP7A1, DHCR24, PLEKHA1, SERPINA6
		Lipid Metabolism, Small Molecule Biochemistry, Vitamin and Mineral Metabolism	metabolism of cholesterol	2.99e-05	-	-	7	CYP8B1, INSIG2, SAA1	APP, CYP39A1, CYP7A1, DHCR24
		Lipid Metabolism, Small Molecule Biochemistry, Vitamin and Mineral Metabolism	synthesis of bile acid	6.41e-05	-	-	4	CYP7B1	CYP39A1, CYP7A1, POR
		Lipid Metabolism, Small Molecule Biochemistry, Vitamin and Mineral Metabolism	catabolism of steroid	0.000219	-	-	3	SRD5A1	CYP39A1, CYP7A1
		Lipid Metabolism, Small Molecule Biochemistry, Vitamin and Mineral Metabolism	synthesis of sterol	0.000241	-	-0.147	5	CYP8B1, INSIG2	CYP7A1, CYP7B1, DHCR24
		Lipid Metabolism, Small Molecule Biochemistry, Vitamin and Mineral Metabolism	homeostasis of bile salt	0.000791	-	-	3	CYP8B1, HSD3B7	CYP7A1
		Lipid Metabolism, Small Molecule Biochemistry, Vitamin and Mineral Metabolism	synthesis of cholesterol	0.000928	-	-	4	CYP8B1, , INSIG2	CYP7A1, DHCR24
		Lipid Metabolism, Small Molecule Biochemistry, Vitamin and Mineral Metabolism	catabolism of cholesterol	0.00153	-	-	2	-	CYP39A1, CYP7A1
		Lipid Metabolism, Small Molecule Biochemistry, Vitamin and Mineral Metabolism	metabolism of alpha-tocopherol	0.0125	-	-	1	CYP4F12	-
		Molecular Transport, Small Molecule Biochemistry	secretion of oxalic acid	0.0125	-	-	1	AGXT	-
		Nucleic Acid Metabolism, Small Molecule Biochemistry	metabolism of pentobarbital	0.0125	-	-	1	-	POR
		Nucleic Acid Metabolism, Small Molecule Biochemistry, Vitamin and Mineral Metabolism	catabolism of coenzyme A	0.0125	-	-	1	NUDT7	-
		Small Molecule Biochemistry	metabolism of dicarboxylic acid	0.00951	-	-	2	-	ACOT4, MDH2
		Small Molecule Biochemistry	metabolism of glyoxylic acid	0.0125	-	-	1	AGXT	-
		Small Molecule Biochemistry	synthesis of dihydrosphingosine 1-phosphate	0.0125	-	-	1	APOM	-
Vitamin and Mineral metabolism	14
		Drug Metabolism, Endocrine System Development and Function, Lipid Metabolism, Small Molecule Biochemistry, Vitamin and Mineral Metabolism	breakdown of progesterone	0.0125	-	-	1	SRD5A1	-
		Lipid Metabolism, Small Molecule Biochemistry, Vitamin and Mineral Metabolism	metabolism of terpenoid	4e-07	-	1.387	13	CYP4F12, CYP8B1, EGFR, INSIG2, SAA1, SRD5A1	APP, CYP39A1, CYP7A1, DHCR24, PLEKHA1, RETSAT, SERPINA6
		Lipid Metabolism, Small Molecule Biochemistry, Vitamin and Mineral Metabolism	synthesis of steroid	1.66e-06	-	-1.352	11	CYP7B1, CYP8B1, EGFR, IGF1, INSIG2, SRD5A1	ABCC4, CYP39A1, CYP7A1, DHCR24, POR
		Lipid Metabolism, Small Molecule Biochemistry, Vitamin and Mineral Metabolism	steroid metabolism	1.91e-06	-	1.067	11	CYP8B1, EGFR, INSIG2, SAA1, SRD5A1	APP, CYP39A1, CYP7A1, DHCR24, PLEKHA1, SERPINA6
		Lipid Metabolism, Small Molecule Biochemistry, Vitamin and Mineral Metabolism	metabolism of cholesterol	2.99e-05	-	-	7	CYP8B1, INSIG2, SAA1	APP, CYP39A1, CYP7A1, DHCR24
		Lipid Metabolism, Small Molecule Biochemistry, Vitamin and Mineral Metabolism	synthesis of bile acid	6.41e-05	-	-	4	CYP7B1,	CYP39A1, CYP7A1, POR
		Lipid Metabolism, Small Molecule Biochemistry, Vitamin and Mineral Metabolism	catabolism of steroid	0.000219	-	-	3	SRD5A1	CYP39A1, CYP7A1
		Lipid Metabolism, Small Molecule Biochemistry, Vitamin and Mineral Metabolism	synthesis of sterol	0.000241	-	-0.147	5	CYP8B1, INSIG2	CYP7A1, CYP7B1, DHCR24
		Lipid Metabolism, Small Molecule Biochemistry, Vitamin and Mineral Metabolism	homeostasis of bile salt	0.000791	-	-	3	CYP8B1, HSD3B7	CYP7A1
		Lipid Metabolism, Small Molecule Biochemistry, Vitamin and Mineral Metabolism	synthesis of cholesterol	0.000928	-	-	4	CYP8B1, INSIG2	CYP7A1, DHCR24
		Lipid Metabolism, Small Molecule Biochemistry, Vitamin and Mineral Metabolism	catabolism of cholesterol	0.00153	-	-	2	-	CYP39A1, CYP7A1
		Lipid Metabolism, Small Molecule Biochemistry, Vitamin and Mineral Metabolism	metabolism of alpha-tocopherol	0.0125	-	-	1	CYP4F12	-
Nucleic Acid Metabolism	10
		Drug Metabolism, Molecular Transport, Nucleic Acid Metabolism, Small Molecule Biochemistry	accumulation of 6-mercaptopurine	0.0125	-	-	1	-	ABCC4
		Lipid Metabolism, Nucleic Acid Metabolism, Small Molecule Biochemistry	metabolism of acyl-coenzyme A	1.16e-06	-	-	5	NUDT7	Acot1, ACOT1, ACOT2, ACOT4
		Lipid Metabolism, Nucleic Acid Metabolism, Small Molecule Biochemistry	catabolism of acetyl-coenzyme A	0.0125	-	-	1	NUDT7	-
		Lipid Metabolism, Nucleic Acid Metabolism, Small Molecule Biochemistry	elongation of lauroyl-coenzyme A	0.0125	-	-	1	-	ELOVL6
		Lipid Metabolism, Nucleic Acid Metabolism, Small Molecule Biochemistry	elongation of myristoyl-coenzyme A	0.0125	-	-	1	-	ELOVL6
		Lipid Metabolism, Nucleic Acid Metabolism, Small Molecule Biochemistry	elongation of palmitoleoyl-coenzyme A	0.0125	-	-	1	-	ELOVL6
		Lipid Metabolism, Nucleic Acid Metabolism, Small Molecule Biochemistry	elongation of palmitoyl-coenzyme A	0.0125	-	-	1	-	ELOVL6
		Nucleic Acid Metabolism	metabolism of nucleic acid component or derivative	0.0044	-	-	9	NUDT7	ABCC4, Acot1, ACOT1, ACOT2, ACOT4, GCK, POR, PPIF
		Nucleic Acid Metabolism, Small Molecule Biochemistry	metabolism of pentobarbital	0.0125	-	-	1	-	POR
		Nucleic Acid Metabolism, Small Molecule Biochemistry, Vitamin and Mineral Metabolism	catabolism of coenzyme A	0.0125	-	-	1	NUDT7	-

## Sheet: Supp data S1d
Supplementary dataset S1d: Top five biological and cellular functions enriched by differently expressed genes in the colons of C. rodentium infected F2 Gif tm1a/tm1a mice.
Shown are the top five molecular and cellular ontology categories enriched by differently expressed genes of the colons of C. rodentium infected F2 Gif tm1a/tm1a mice. These molecular and cellular functions were identified using IPA® Upstream Regulator analytic analysis which maps the genes differentially expressed in the colons of C. rodentium infected F2 Gif tm1a/tm1a comparative to wild-type m…
Function	Number of affected sub functional categories	Sub functional categories	Associated diseases or predicted functional consequence	p-Value	Predicted Activation State		Numbers of genes enriched in category	Enriched upregulated genes	Enriched down regulated genes
						Activation z-score
Cell Death and Survival	54
		Cancer, Cell Death and Survival, Organismal Injury and Abnormalities, Tumor Morphology	apoptosis of cancer cells	0.0162	-	-	3	ADIPOQ	BIRC5,PLK1
		Cancer, Cell Death and Survival, Organismal Injury and Abnormalities, Tumor Morphology	apoptosis of tumor cells	0.0169	-	-	4	ADIPOQ,MFGE8	BIRC5,PLK1
		Cardiovascular Disease, Cell Death and Survival	necrosis of infarct	0.0107	-	-	1	-	TIMP1
		Cardiovascular Disease, Cell Death and Survival, Connective Tissue Disorders, Gastrointestinal Disease, Hepatic System Disease, Organismal Injury and Abnormalities	apoptosis of hepatic stellate cells	0.0107	-	-	1	-	CEBPB
		Cell Death and Survival	necrosis	1.15e-08	-	-0.739	48	ADIPOQ,ATF3,CD3E,CD74,EDN1,FAM134B,HIST1H1C,LIMS2,LYZ,MFGE8,PTN,RHOC,SAA1,SEPP1,SLC46A1,STK17B,TOP2A,TTR	ARG1,AURKA,BIRC5,CCL3L3,CDC20,CEBPB,CHI3L1,CXCL3,FKBP4,Gcg,HSPD1IDO1,Irgm1,LCN2,MAD2L1,MLKL,REG3A,Saa3,SEMA7A,SERPINA3,SERPINE2,SFRP1,STAT1,TFRC,TIMP1,TNC,TGM2,XDH
		Cell Death and Survival	cell death	2.32e-08	-	-0.733	59	ADIPOQ,ATF3,CD3E,CD3G,CD74,CTSH,DNASE1L3,EDN1,FAM134B,HCST,HERPUD1,HIST1H1C,LIMS2,LYZ,MFGE8,PTN,RGS10,RHOC,SAA1,SEPP1,SLC40A1,SLC46A1,STK17B,TOP2A,TTR,	ARG1,AURKA,BIRC5,CCL3L3,CDC20,CDX2,CEBPB,CHI3L1,CXCL3,FCGR3A/FCGR3B,FEN1,FKBP4,Gcg,GREM1,HSPD1,IDO1,Irgm1,LCN2,MAD2L1,MLKL,Pla2g2a,PLK1,REG3A,Saa3,SEMA7A,SERPINA3,SERPINE2,SFRP1,STAT1,TFRC,TGM2,TIMP1,TNC,XDH
		Cell Death and Survival	apoptosis	4.14e-07	-	-0.653	47	ADIPOQ,ATF3,CD3E,CD74,CTSH,DNASE1L3,EDN1,FAM134B,HIST1H1C,LIMS2,MFGE8,PTN,RHOC,SAA1,SEPP1,SLC40A1,SLC46A1,TOP2A,TTR,	ARG1,AURKA,BIRC5,CCL3L3,,CDC20,CDX2,CEBPB,CHI3L1,FEN1,FKBP4,Gcg,GREM1,HSPD1,IDO1,Irgm1,LCN2,MAD2L1,PLK1,SEMA7A,SERPINA3,SERPINE2,SFRP1,STAT1,STK17B,TFRC,TGM2,TNC,XDH
		Cell Death and Survival	cell death of epithelial cells	3.14e-06	-	0	14	ADIPOQ,SAA1,SEMA7A,SEPP1,	AURKA,BIRC5,CEBPB,CXCL3,FKBP4,Gcg,LCN2,MLKL,STAT1,TGM2
		Cell Death and Survival	necrosis of epithelial tissue	3.21e-06	-	-0.249	15	ADIPOQ,SAA1,SEMA7A,SEPP1,	AURKA,BIRC5,CD74,CEBPB,CXCL3,FKBP4,Gcg,LCN2,MLKL,STAT1,TGM2
		Cell Death and Survival	apoptosis of epithelial cells	0.000261	-	-0.095	10	SAA1,SEPP1,	AURKA,BIRC5,CEBPB,FKBP4,LCN2,SEMA7A,STAT1,TGM2
		Cell Death and Survival	cell death of blood cells	0.000632	-	-0.155	17	ATF3,CD3E,HIST1H1C,LYZ,SLC46A1,STK17B,TOP2A	BIRC5,CCL3L3,CEBPB,CHI3L1,IDO1,Irgm1,LCN2,Saa3,STAT1,TGM2
		Cell Death and Survival	cell death of neuroglia	0.00079	-	-1.342	5	EDN1	LCN2,SERPINE2,STAT1,XDH
		Cell Death and Survival	apoptosis of blood cells	0.0012	-	-0.67	13	ATF3,CD3E,HIST1H1C,SLC46A1,STK17B,TOP2A	CCL3L3,CEBPB,CHI3L1,IDO1,Irgm1,LCN2,STAT1,
		Cell Death and Survival	cell death of hematopoietic cells	0.00253	-	-0.443	8	CD3E,HIST1H1C,SLC46A1,TOP2A	BIRC5,CCL3L3,LCN2,TGM2
		Cell Death and Survival	cell death of dermal cells	0.00298	-	-	4	-	BIRC5,CEBPB,MLKL,TGM2
		Cell Death and Survival	anoikis	0.00321	-	-	3	-	BIRC5,TGM2,TNC
		Cell Death and Survival	cell death of neuronal hybrid cells	0.00481	-	-	2	HERPUD1,RGS10	-
		Cell Death and Survival	cell death of hematopoietic progenitor cells	0.00758	-	-0.161	7	CD3E,HIST1H1C,SLC46A1,TOP2A	BIRC5,LCN2,TGM2
		Cell Death and Survival	cell death of hybrid cells	0.00765	-	-	3	CD3E,HERPUD1,RGS10	-
		Cell Death and Survival	delay in initiation of repopulation of adipocytes	0.0107	-	-	1	MFGE8	-
		Cell Death and Survival	repopulation of cells	0.0138	-	-	2	MFGE8	TIMP1
		Cell Death and Survival	apoptosis of dermal cells	0.018	-	-	3	-	BIRC5,CEBPB,TGM2
		Cell Death and Survival	cell death of parenchymal cells	0.0186	-	0	5	SAA1,SEPP1	CXCL3,REG3A,STAT1
		Cell Death and Survival	apoptosis of neuroglia	0.0199	-	-	3	-	LCN2,SERPINE2,STAT1
		Cell Death and Survival	cell survival	0.0205	-	-1	14	ADIPOQ,CD3E,CST3,PDCD4,SLC40A1,	BIRC5,CEBPB,CXCL3,LCN2,Pla2g2a,PLK1,Saa3,STAT1,TGM2
		Cell Death and Survival	apoptosis of hematopoietic cells	0.0209	-	-1.119	6	CD3E,HIST1H1C,SLC46A1,TOP2A	CCL3L3,LCN2
		Cell Death and Survival, Cellular Compromise	toxicity of cells	0.0113	-	-0.555	5	ADIPOQ,CD74,HCST	LCN2,STAT1
		Cell Death and Survival, Connective Tissue Disorders	cell death of dermal fibroblasts	0.000337	-	-	2	-	MLKL,TGM2
		Cell Death and Survival, Connective Tissue Disorders	apoptosis of fibroblast cell lines	0.00165	-	0.084	10	ATF3,PTN,RHOC,STK17B,TOP2A	CDC20,CEBPB,STAT1,TGM2,TNC
		Cell Death and Survival, Connective Tissue Disorders	cell death of fibroblast cell lines	0.00177	-	0.112	12	ATF3,PTN,RHOC,STK17B,TOP2A	CDC20,CEBPB,FKBP4,MLKL,STAT1,TGM2,TNC
		Cell Death and Survival, Connective Tissue Disorders	cell death of connective tissue cells	0.00511	-	0.149	14	ATF3,PTN,RHOC,SFRP1,STK17B,TOP2A	BIRC5,CDC20,CEBPB,FKBP4,MLKL,STAT1,TGM2,TNC
		Cell Death and Survival, Connective Tissue Disorders	anoikis of dermal fibroblasts	0.0107	-	-	1	-	TGM2
		Cell Death and Survival, Embryonic Development	cell death of embryonic tissue	0.00539	-	-	4	-	CDX2,GREM1,MAD2L1,TFRC
		Cell Death and Survival, Embryonic Development	apoptosis of embryonic tissue	0.0101	-	-	3	-	CDX2,GREM1,MAD2L1
		Cell Death and Survival, Embryonic Development	apoptosis of embryoblast	0.0189	-	-	2	-	CDX2,MAD2L1
		Cell Death and Survival, Embryonic Development, Organismal Injury and Abnormalities	anoikis of embryonic cell lines	0.0107	-	-	1	-	BIRC5
		Cell Death and Survival, Gastrointestinal Disease, Hepatic System Disease, Organismal Injury and Abnormalities	cell death of liver cells	0.00303	-	0.896	7	SAA1,SEPP1	CEPB,CXCL3,HSPD1,PLK1,STAT1
		Cell Death and Survival, Hematological Disease, Hematological System Development and Function, Immunological Disease	survival of monocytic myeloid derived suppressor cells	0.0107	-	-	1	-	Saa3
		Cell Death and Survival, Hematological Disease, Immunological Disease	cell death of T lymphocytes	0.000215	-	1.187	11	CD3E,HIST1H1C,STK17B,TOP2A	BIRC5,CHI3L1,IDO1,Irgm1,LCN2,STAT1,TGM2
		Cell Death and Survival, Hematological Disease, Immunological Disease	apoptosis of T lymphocytes	0.00148	-	0.707	9	CD3E,HIST1H1C,STK17B,TOP2A	CHI3L1,IDO1,Irgm1,LCN2,STAT1
		Cell Death and Survival, Hematological Disease, Immunological Disease	cell death of immune cells	0.00251	-	0.343	15	ATF3,CD3E,HIST1H1C,LYZ,STK17B,TOP2A	BIRC5,CEBPB,CHI3L1,IDO1,Irgm1,LCN2,Saa3,STAT1,TGM2
		Cell Death and Survival, Hematological Disease, Immunological Disease	cell death of thymocytes	0.00391	-	0.316	6	CD3E,HIST1H1C,TOP2A	BIRC5,LCN2,TGM2
		Cell Death and Survival, Hematological Disease, Immunological Disease	apoptosis of leukocytes	0.00479	-	-0.151	11	ATF3,CD3E,HIST1H1C,STK17B,TOP2A	CEBPB,CHI3L1,IDO1,Irgm1,LCN2,STAT1
		Cell Death and Survival, Hematological Disease, Immunological Disease	apoptosis of bone marrow-derived mast cells	0.00481	-	-	2	ATF3	LCN2
		Cell Death and Survival, Hematological Disease, Immunological Disease	cell death of macrophages	0.0201	-	-1.109	4	LYZ	CEBPB,LCN2,STAT1
		Cell Death and Survival, Hematological Disease, Immunological Disease, Neurological Disease	apoptosis of microglia	0.00945	-	-	2	-	LCN2,STAT1
		Cell Death and Survival, Nervous System Development and Function, Neurological Disease, Tissue Morphology	loss of CA1 neuron	0.000669	-	-	2	ADIPOQ	CEBPB
		Cell Death and Survival, Nervous System Development and Function, Neurological Disease, Tissue Morphology	loss of CA3 neurons	0.0107	-	-	1	-	CEBPB
		Cell Death and Survival, Nervous System Development and Function, Neurological Disease, Tissue Morphology	loss of neurons	0.0186	-	-0.975	5	ADIPOQ,CST3,TTR	CEBPB
		Cell Death and Survival, Neurological Disease	loss of cerebral cortex cells	0.00321	-	-	3	ADIPOQ,CST3	CEBPB
		Cell Death and Survival, Neurological Disease	cell death of astrocytes	0.0123	-	-	2	EDN1	XDH
		Cell Death and Survival, Organismal Injury and Abnormalities, Renal and Urological Disease	apoptosis of kidney cells	0.00298	Increased	2	4	EDN1,SFRP1	BIRC5,LCN2
		Cell Death and Survival, Organismal Injury and Abnormalities, Renal and Urological Disease	necrosis of kidney	0.00416	Increased	2.219	5	EDN1,SFRP1	BIRC5,IDO1,LCN2,
		Cell Death and Survival, Organismal Injury and Abnormalities, Renal and Urological Disease	necrosis of renal tubule	0.00944	-	-	3	-	BIRC5,IDO1,LCN2
Cellular Movement	70
		Cardiovascular System Development and Function, Cellular Movement	cell movement of endothelial cells	0.0181	-	-	4	ADIPOQ,EFNA1	FPR2,GREM1
		Cell-mediated Immune Response, Cellular Movement, Hematological System Development and Function, Immune Cell Trafficking	cell movement of T lymphocytes	0.000126	-	-0.014	9	AOC3,CD74,HSPD1,ITGAE,SAA1	CCL3L3,CCL4,Chil3/Chil4,STAT1
		Cell-mediated Immune Response, Cellular Movement, Hematological System Development and Function, Immune Cell Trafficking	transmigration of Th1 cells	0.000669	-	-	2	-	CCL3L3,CCL4
		Cell-mediated Immune Response, Cellular Movement, Hematological System Development and Function, Immune Cell Trafficking	homing of T lymphocytes	0.000739	-	0.447	5	CD74,HSPD1,ITGAE	CCL4,Chil3/Chil4
		Cell-mediated Immune Response, Cellular Movement, Hematological System Development and Function, Immune Cell Trafficking	cell movement of helper T lymphocytes	0.00392	-	-	3	AOC3	CCL3L3,CCL4
		Cell-mediated Immune Response, Cellular Movement, Hematological System Development and Function, Immune Cell Trafficking	cell rolling of Th2 cells	0.0107	-	-	1	AOC3	-
		Cell-mediated Immune Response, Cellular Movement, Hematological System Development and Function, Immune Cell Trafficking	trafficking of T lymphocytes	0.0138	-	-	2	-	CCL3L3,CCL4
		Cell-mediated Immune Response, Cellular Movement, Hematological System Development and Function, Immune Cell Trafficking	cell movement of CD4+ T-lymphocytes	0.0189	-	-	2	SAA1	CCL4
		Cell-mediated Immune Response, Cellular Movement, Hematological System Development and Function, Immune Cell Trafficking, Inflammatory Response	chemotaxis of T lymphocytes	0.00122	-	0	4	CD74,HSPD1	CCL4,Chil3/Chil4
		Cell-To-Cell Signaling and Interaction, Cell-mediated Immune Response, Cellular Function and Maintenance, Cellular Movement, Hematological System Development and Function, Immune Cell Trafficking	retention of regulatory T lymphocytes	0.0107	-	-	1	ITGAE	-
		Cell-To-Cell Signaling and Interaction, Cell-mediated Immune Response, Cellular Movement, Hematological System Development and Function, Immune Cell Trafficking	adhesion of Th2 cells	0.0107	-	-	1	AOC3	-
		Cell-To-Cell Signaling and Interaction, Cellular Movement, Hematological System Development and Function, Hypersensitivity Response, Immune Cell Trafficking	recruitment of eosinophils	0.000847	-	-1.206	4	Retnla	CCL11,CCL3L3,CHI3L1
		Cell-To-Cell Signaling and Interaction, Cellular Movement, Hematological System Development and Function, Immune Cell Trafficking	recruitment of leukocytes	4.64e-05	-	-0.394	13	AOC3,CD74,ITGAE,LYZ,PTN,Retnla	CCL11,CCL3L3,CHI3L1,CXCL3,FCGR3A/FCGR3B,FPR2,IDO1
		Cell-To-Cell Signaling and Interaction, Cellular Movement, Hematological System Development and Function, Immune Cell Trafficking	recruitment of myeloid cells	0.000124	-	-0.838	10	AOC3,CD74,LYZ,PTN,Retnla	CCL11,CCL3L3,CHI3L1,CXCL3,FCGR3A/FCGR3B
		Cell-To-Cell Signaling and Interaction, Cellular Movement, Hematological System Development and Function, Immune Cell Trafficking	recruitment of granulocytes	0.00163	-	-1.004	8	LYZ,PTN,Retnla	CCL11,CCL3L3,CHI3L1,CXCL3,FCGR3A/FCGR3B
		Cell-To-Cell Signaling and Interaction, Cellular Movement, Hematological System Development and Function, Immune Cell Trafficking, Inflammatory Response	recruitment of phagocytes	0.00136	-	-0.946	9	CD74,LYZ,PTN	CCL3L3,,CHI3L1,CXCL3,FCGR3A/FCGR3B,FPR2,IDO1,
		Cell-To-Cell Signaling and Interaction, Cellular Movement, Hematological System Development and Function, Immune Cell Trafficking, Inflammatory Response	recruitment of neutrophils	0.011	-	-0.755	6	LYZ,PTN	CCL3L3,CHI3L1,CXCL3,FCGR3A/FCGR3B,
		Cellular Function and Maintenance, Cellular Movement, Hematological System Development and Function	release of reticulocytes	0.0107	-	-	1	SLC46A1	-
		Cellular Movement	cell movement	2.97e-08	-	-0.225	44	ADIPOQ,AOC3,ASB2,CD74,CTSE,Ear2 (includes others),EFNA1,HVCN1,ITGAE,LYZ,MYLK,NT5E,PTN,Retnla,RHOC,SAA1,SORD	ARG1,AURKA,CCL11,CCL3L3,CCL4,CHI3L1,Chil3/Chil4,CXCL3,FCGR3A/FCGR3B,FKBP4,FPR2,GREM1,HSPD1,IDO1,Irgm1,LCN2,MEP1B,PHACTR4,REG3A,Saa3,SERPINE2,SFRP1,STAT1,TGM2,TIMP1,TNC
		Cellular Movement	migration of cells	3.31e-07	-	0.091	38	ADIPOQ,AOC3,ASB2,CD74,Ear2 (includes others),HVCN1,ITGAE,LYZ,MYLK,NT5E,PTN,Retnla,RHOC,SAA1	AURKA,CCL11,CCL3L3,CCL4,CHI3L1,Chil3/Chil4,CTSE,CXCL3,FCGR3A/FCGR3B,FKBP4,FPR2,GREM1,HSPD1,IDO1,Irgm1,LCN2,MEP1B,PHACTR4,SERPINE2,SFRP1,STAT1,TGM2,TIMP1,TNC
		Cellular Movement	homing of cells	1.46e-05	-	-0.841	15	AOC3,CD74,Ear2 (includes others),FPR2,ITGAE,PTN	CCL11,CCL3L3,CCL4,Chil3/Chil4,CTSE,CXCL3,HSPD1,LCN2,Saa3
		Cellular Movement	chemotaxis of cells	4.79e-05	-	-1.338	13	Ear2 (includes others),FPR2,PTN	CCL11,CCL3L3,CCL4,Chil3/Chil4,CTSE,CXCL3,HSPD1,LCN2,Saa3
		Cellular Movement	cellular infiltration	5.58e-05	-	-0.53	16	ADIPOQ,FPR2,MYLK,REG3A,SAA1	ARG1,CCL11,CCL3L3,CCL4,Chil3/Chil4,CXCL3,HSPD1,IDO1,STAT1,TGM2,TIMP1
		Cellular Movement	trafficking of blood cells	0.0043	-	-	3	-	CCL3L3,CCL4,CXCL3
		Cellular Movement	migration of central nervous system cells	0.00539	-	-1.997	4	-	AURKA,CCL3L3,CXCL3,LCN2
		Cellular Movement	cell movement of lymphoma cell lines	0.0056	-	-	3	HVCN1	CCL11,CCL4
		Cellular Movement	extravasation	0.00631	-	-1.067	4	AOC3	CCL3L3,Chil3/Chil4,LCN2
		Cellular Movement	dissemination of Streptococcus sp group B	0.0107	-	-	1	LYZ	-
		Cellular Movement, Hematological Disease, Immunological Disease, Inflammatory Disease, Inflammatory Response, Respiratory Disease	eosinophilia of lung	0.000349	-	-	5	ADIPOQ	ARG1,CCL11,CCL3L3,Chil3/Chil4
		Cellular Movement, Hematological Disease, Immunological Disease, Inflammatory Disease, Inflammatory Response, Respiratory Disease	allergic pulmonary eosinophilia	0.00657	-	-	3	ADIPOQ	ARG1,Chil3/Chil4
		Cellular Movement, Hematological System Development and Function	extravasation of leukocytes	0.00259	-	-	3	AOC3	CCL3L3,Chil3/Chil4
		Cellular Movement, Hematological System Development and Function	extravasation of eosinophils	0.0107	-	-	1	-	Chil3/Chil4
		Cellular Movement, Hematological System Development and Function, Hypersensitivity Response, Immune Cell Trafficking	migration of eosinophils	0.00303	-	-	2	-	CCL11,CCL4
		Cellular Movement, Hematological System Development and Function, Hypersensitivity Response, Immune Cell Trafficking, Inflammatory Response	chemotaxis of eosinophils	0.00387	-	-	2	-	CCL11,Chil3/Chil4
		Cellular Movement, Hematological System Development and Function, Immune Cell Trafficking	cell movement of leukocytes	1.09e-06	-	-0.438	24	ADIPOQ,AOC3,ASB2,CD74,Ear2 (includes others),FPR2,ITGAE,MYLK,NT5E,PTN,SAA1	CCL11,CCL3L3,CCL4,Chil3/Chil4,CTSE,CXCL3,HSPD1,IDO1,Irgm1,LCN2,STAT1,TGM2,TIMP1
		Cellular Movement, Hematological System Development and Function, Immune Cell Trafficking	homing of leukocytes	1.37e-06	-	-0.725	14	AOC3,CD74,Ear2 (includes others),FPR2,ITGAE,PTN	CCL11,CCL3L3,CCL4,Chil3/Chil4,CTSE,CXCL3,HSPD1,LCN2
		Cellular Movement, Hematological System Development and Function, Immune Cell Trafficking	cell movement of myeloid cells	1.63e-05	-	-1.511	17	ADIPOQ,AOC3,CD74,FPR2,MYLK,PTN,SAA1	CCL11,CCL3L3,CCL4,Chil3/Chil4,CTSE,CXCL3,Irgm1,LCN2,TGM2,TIMP1
		Cellular Movement, Hematological System Development and Function, Immune Cell Trafficking	cell movement of lymphocytes	7.36e-05	-	0.304	13	AOC3,CD74,ITGAE,MYLK,NT5E,SAA1	CCL11,CCL3L3,CCL4,Chil3/Chil4,HSPD1,STAT1,TIMP1
		Cellular Movement, Hematological System Development and Function, Immune Cell Trafficking	cell movement of antigen presenting cells	7.51e-05	-	-0.131	12	ADIPOQ,ASB2,CD74,Ear2 (includes others),FPR2,MYLK,PTN,SAA1	CCL3L3,CCL4,CTSE,Irgm1,
		Cellular Movement, Hematological System Development and Function, Immune Cell Trafficking	cell movement of granulocytes	0.000187	-	-1.643	12	AOC3,FPR2,MYLK	CCL11,CCL3L3,CCL4,CD74,Chil3/Chil4,CXCL3,LCN2,TGM2,TIMP1
		Cellular Movement, Hematological System Development and Function, Immune Cell Trafficking	Lymphocyte migration	0.000229	-	-0.166	11	AOC3,CD74,ITGAE,NT5E,SAA1	CCL11,CCL3L3,CCL4,Chil3/Chil4,HSPD1,STAT1
		Cellular Movement, Hematological System Development and Function, Immune Cell Trafficking	cellular infiltration by leukocytes	0.000482	-	-0.624	13	ADIPOQ,FPR2,MYLK,SAA1	CCL11,CCL3L3,CCL4,CXCL3,HSPD1,IDO1,STAT1,TGM2,TIMP1
		Cellular Movement, Hematological System Development and Function, Immune Cell Trafficking	homing of lymphocytes	0.000508	-	0.816	6	AOC3,CD74,ITGAE	CCL4,Chil3/Chil4,HSPD1
		Cellular Movement, Hematological System Development and Function, Immune Cell Trafficking	migration of granulocytes	0.0006	-	-1.054	6	AOC3,MYLK	CCL11,CCL3L3,CCL4,CXCL3
		Cellular Movement, Hematological System Development and Function, Immune Cell Trafficking	transmigration of leukocytes	0.00483	-	-0.326	4	AOC3,MYLK	CCL3L3,CCL4
		Cellular Movement, Hematological System Development and Function, Immune Cell Trafficking	migration of antigen presenting cells	0.00624	-	-0.391	5	ASB2,FPR2,MYLK	CCL3L3,CCL4
		Cellular Movement, Hematological System Development and Function, Immune Cell Trafficking	cellular infiltration by granulocytes	0.00651	-	-1.287	7	FPR2,MYLK	CCL11,CCL4,CXCL3,TGM2,TIMP1
		Cellular Movement, Hematological System Development and Function, Immune Cell Trafficking	mobilization of myeloid cells	0.0108	-	-	2	-	CCL3L3,STAT1
		Cellular Movement, Hematological System Development and Function, Immune Cell Trafficking, Inflammatory Response	chemotaxis of leukocytes	1.06e-05	-	-1.246	12	CD74,Ear2 (includes others),FPR2,PTN	CCL11,CCL3L3,CCL4,Chil3/Chil4,CTSE,CXCL3,HSPD1,LCN2,
		Cellular Movement, Hematological System Development and Function, Immune Cell Trafficking, Inflammatory Response	cell movement of phagocytes	5.86e-05	-	-0.556	16	ADIPOQ,AOC3,ASB2,CD74,Ear2 (includes others),FPR2,MYLK,PTN,SAA1	CCL3L3,CCL4,CTSE,CXCL3,Irgm1,LCN2,TIMP1
		Cellular Movement, Hematological System Development and Function, Immune Cell Trafficking, Inflammatory Response	chemotaxis of myeloid cells	0.000169	-	-1.655	9	CD74,FPR2,PTN	CCL11,CCL3L3,Chil3/Chil4,CTSE,CXCL3,LCN2,
		Cellular Movement, Hematological System Development and Function, Immune Cell Trafficking, Inflammatory Response	cell movement of macrophages	0.000179	-	-0.425	10	ADIPOQ,CD74,,FPR2,MYLK,PTN,SAA1	CCL3L3,CCL4,CTSE,Irgm1,
		Cellular Movement, Hematological System Development and Function, Immune Cell Trafficking, Inflammatory Response	chemotaxis of granulocytes	0.000209	-	-1.709	7	FPR2	LCN2
		Cellular Movement, Hematological System Development and Function, Immune Cell Trafficking, Inflammatory Response	chemotaxis of antigen presenting cells	0.000634	-	0.372	6	CD74,Ear2 (includes others),FPR2,PTN	CCL3L3,CTSE
		Cellular Movement, Hematological System Development and Function, Immune Cell Trafficking, Inflammatory Response	chemotaxis of phagocytes	0.00119	-	-0.764	8	CD74,Ear2 (includes others),FPR2,PTN	CCL3L3,CTSE,CXCL3,LCN2,
		Cellular Movement, Hematological System Development and Function, Immune Cell Trafficking, Inflammatory Response	chemotaxis of macrophages	0.00139	-	-	5	CD74,FPR2,PTN	CCL3L3,CTSE,
		Cellular Movement, Hematological System Development and Function, Immune Cell Trafficking, Inflammatory Response	cell movement of bone marrow-derived macrophages	0.00289	-	-	3	-	CCL3L3,CTSE,Irgm1
		Cellular Movement, Hematological System Development and Function, Immune Cell Trafficking, Inflammatory Response	cell movement of peritoneal macrophages	0.00321	-	-	3	-	CCL3L3,CCL4,CD74
		Cellular Movement, Hematological System Development and Function, Immune Cell Trafficking, Inflammatory Response	migration of phagocytes	0.00342	-	-0.496	7	AOC3,ASB2,FPR2,MYLK	CCL3L3,CCL4,CXCL3,
		Cellular Movement, Hematological System Development and Function, Immune Cell Trafficking, Inflammatory Response	chemotaxis of bone marrow-derived macrophages	0.00481	-	-	2	-	CCL3L3,CTSE
		Cellular Movement, Hematological System Development and Function, Immune Cell Trafficking, Inflammatory Response	chemotaxis of neutrophils	0.00513	-	-1.122	5	CD74,FPR2	CCL3L3,CXCL3,LCN2
		Cellular Movement, Hematological System Development and Function, Immune Cell Trafficking, Inflammatory Response	cell movement of neutrophils	0.006	-	-1.258	8	CD74,FPR2,MYLK	CCL3L3,CCL4,CXCL3,LCN2,TIMP1
		Cellular Movement, Hematological System Development and Function, Immune Cell Trafficking, Inflammatory Response	chemotaxis of peritoneal macrophages	0.00945	-	-	2	CD74	CCL3L3,
		Cellular Movement, Hematological System Development and Function, Immune Cell Trafficking, Inflammatory Response	cell movement of dendritic cells	0.0163	-	0	4	ASB2,Ear2 (includes others),FPR2	CCL3L3,
		Cellular Movement, Hematological System Development and Function, Immune Cell Trafficking, Inflammatory Response	migration of macrophages	0.0199	-	-	3	MYLK	CCL3L3,CCL4,
		Cellular Movement, Hematopoiesis, Immune Cell Trafficking, Inflammatory Response	cell movement of bone marrow cells	0.00816	-	-	2	Retnla	Chil3/Chil4,
		Cellular Movement, Immune Cell Trafficking	leukocyte migration	4.35e-08	-	-0.115	29	ADIPOQ,AOC3,ASB2,CD74,Ear2 (includes others),ITGAE,LYZ,MEP1B,MYLK,NT5E,PTN,Retnla,SAA1	CCL11,CCL3L3,CCL4,CHI3L1,Chil3/Chil4,CTSE,CXCL3,FCGR3A/FCGR3B,FPR2,HSPD1,IDO1,Irgm1,LCN2,STAT1,TGM2,TIMP1
		Cellular Movement, Nervous System Development and Function	migration of neuroglia	0.000241	-	-0.192	4	MYLK,	CCL3L3,LCN2,TNC
		Cellular Movement, Nervous System Development and Function	migration of astrocytes	0.00111	-	-	2		CCL3L3,LCN2
		Cardiovascular System Development and Function, Cellular Movement	cell movement of endothelial cells	0.0181	-	-	4	ADIPOQ,EFNA1,FPR2	GREM1
Cellular Growth and Proliferation	25
		Antigen Presentation, Cell-To-Cell Signaling and Interaction, Cell-mediated Immune Response, Cellular Development, Cellular Function and Maintenance, Cellular Growth and Proliferation, Hematological System Development and Function, Hematopoiesis, Lymphoid Tissue Structure and Development, Tissue Development	selection of thymocytes	0.00211	-	-	4	CD3D,CD3E,CD74,HLA-DOA	-
		Cancer, Cellular Development, Cellular Growth and Proliferation, Organismal Injury and Abnormalities, Tumor Morphology	proliferation of melanoma cells	0.00165	-	-	2	-	BIRC5,STAT1
		Cancer, Cellular Development, Cellular Growth and Proliferation, Organismal Injury and Abnormalities, Tumor Morphology	proliferation of cancer cells	0.0163	-	-	4	CST3	BIRC5,GREM1,STAT1
		Cell Cycle, Cell-To-Cell Signaling and Interaction, Cellular Growth and Proliferation	contact growth inhibition	0.00457	-	-1.236	4	Igtp,Irgm1,TIMP1	GBP2,Igtp,Irgm1,TIMP1
		Cell Cycle, Cell-To-Cell Signaling and Interaction, Cellular Growth and Proliferation, Connective Tissue Development and Function	contact growth inhibition of fibroblast cell lines	0.0208	-	-	2	-	GBP2,TIMP1
		Cell-mediated Immune Response, Cellular Development, Cellular Function and Maintenance, Cellular Growth and Proliferation, Embryonic Development, Hematological System Development and Function, Hematopoiesis, Lymphoid Tissue Structure and Development, Organ Development, Organismal Development, Tissue Development	development of pro T4 thymocytes	0.000113	-	-	2	CD3D,CD3G	-
		Cell-mediated Immune Response, Cellular Development, Cellular Function and Maintenance, Cellular Growth and Proliferation, Embryonic Development, Hematological System Development and Function, Hematopoiesis, Lymphoid Tissue Structure and Development, Organ Development, Organismal Development, Tissue Development	development of pro-T3 thymocytes	0.000669	-	-	2	CD3D,CD3G	-
		Cell-mediated Immune Response, Cellular Development, Cellular Function and Maintenance, Cellular Growth and Proliferation, Embryonic Development, Hematological System Development and Function, Hematopoiesis, Lymphoid Tissue Structure and Development, Organ Development, Organismal Development, Tissue Development	formation of thymocytes	0.000911	-	0.975	6	CD3D,CD3E,CD3G,CD74,CD83	BIRC5
		Cell-mediated Immune Response, Cellular Development, Cellular Function and Maintenance, Cellular Growth and Proliferation, Embryonic Development, Hematological System Development and Function, Hematopoiesis, Lymphoid Tissue Structure and Development, Organ Development, Organismal Development, Tissue Development	development of Single positive thymocytes	0.00165	-	-	2	CD3D,CD3G	-
		Cell-mediated Immune Response, Cellular Development, Cellular Function and Maintenance, Cellular Growth and Proliferation, Embryonic Development, Hematological System Development and Function, Hematopoiesis, Lymphoid Tissue Structure and Development, Organ Development, Organismal Development, Tissue Development	development of double-positive thymocyte	0.00387	-	-	2	CD3D,CD3G	-
		Cell-mediated Immune Response, Cellular Development, Cellular Function and Maintenance, Cellular Growth and Proliferation, Hematological System Development and Function, Hematopoiesis, Lymphoid Tissue Structure and Development, Tissue Development	arrest in differentiation of T lymphocytes	0.00514	-	-	3	CD3D,CD3E,CD83	-
		Cell-mediated Immune Response, Cellular Development, Cellular Function and Maintenance, Cellular Growth and Proliferation, Hematological System Development and Function, Hematopoiesis, Lymphoid Tissue Structure and Development, Tissue Development	development of gamma-delta T lymphocytes	0.00584	-	-	2	CD3D,CD3G	-
		Cell-mediated Immune Response, Cellular Development, Cellular Function and Maintenance, Cellular Growth and Proliferation, Hematological System Development and Function, Hematopoiesis, Lymphoid Tissue Structure and Development, Tissue Development	development of TREG cells	0.0189	-	-	2	-	ARG1,STAT1
		Cellular Assembly and Organization, Cellular Development, Cellular Growth and Proliferation, Embryonic Development, Nervous System Development and Function, Organ Development, Organismal Development, Tissue Development	delay in initiation of development of olfactory glomeruli	0.0107	-	-	1	-	TNC
		Cellular Development, Cellular Growth and Proliferation	proliferation of blood cells	0.0101	-	-1.099	17	ADIPOQ,AHNAK,CD3E,CD3G,CD74,HSPD1,NT5E,STK17B,TBC1D10C	BIRC5,CCL11,CCL3L3,CEBPB,IDO1,Irgm1,Serpina3g (includes others),STAT1,
		Cellular Development, Cellular Growth and Proliferation, Connective Tissue Development and Function, Skeletal and Muscular System Development and Function, Tissue Development	formation of osteoclasts	0.0125	-	-1.131	4	MFGE8	CCL11,CCL3L3,STAT1
		Cellular Development, Cellular Growth and Proliferation, Connective Tissue Development and Function, Tissue Development	development of connective tissue cells	0.00139	-	-1.555	8	ADIPOQ,MFGE8	BIRC5,CCL11,CCL3L3,PDCD4,SFRP1,STAT1
		Cellular Development, Cellular Growth and Proliferation, Hematological System Development and Function	cell proliferation of T lymphocytes	0.00442	-	-1.138	14	AHNAK,CD3E,CD3G,CD74,HSPD1,NT5E,STK17B,TBC1D10C	BIRC5,CEBPB,IDO1,Irgm1,Serpina3g (includes others),STAT1,
		Cellular Development, Cellular Growth and Proliferation, Hematological System Development and Function	proliferation of immune cells	0.0133	-	-1.346	16	ADIPOQ,AHNAK,CD3E,CD3G,CD74,HSPD1,NT5E,STK17B,TBC1D10C	BIRC5,CCL11,CEBPB,IDO1,Irgm1,Serpina3g (includes others),STAT1
		Cellular Development, Cellular Growth and Proliferation, Hematological System Development and Function	proliferation of lymphocytes	0.0163	-	-1.153	15	ADIPOQ,AHNAK,CD3E,CD3G,CD74,HSPD1,NT5E,STK17B,TBC1D10C	BIRC5,CEBPB,IDO1,Irgm1,Serpina3g (includes others),STAT1
		Cellular Development, Cellular Growth and Proliferation, Hematological System Development and Function, Hematopoiesis, Tissue Development	development of hematopoietic progenitor cells	0.00541	-	0.298	7	CD3D,CD3E,CD3G,CD74,CD83,	BIRC5,STAT1
		Cellular Development, Cellular Growth and Proliferation, Reproductive System Development and Function	cell proliferation of breast cell lines	0.00882	-	-	3	ADIPOQ,MFGE8	NOTCH4
		Cellular Growth and Proliferation	proliferation of cells	3.87e-07	-	-1.45	57	ADIPOQ,AHNAK,ATF3,CBR1,CD248,CD3E,CD3G,CD74,CELA1,CST3,CTSH,CXCL3,DPT,EDN1,EML1,HSPD1,LIMS2,LTBP4,LYZ,MAD2L1,MYLK,NT5E,PDCD4,PTN,STK17B,TBC1D10C,YPEL3	ARG1,BIRC5,CCL11,CCL3L3,CEBPB,CHI3L1FEN1,FOSB,FPR2,GBP2,GREM1,HVCN1,IDO1,IFITM3,Igtp,Irgm1,LCN2,LRG1,MFGE8,NOTCH4,Pla2g2a,SEMA7A,Serpina3g (includes others),SERPINE2,SFRP1,STAT1,TFRC,TGM2,TIMP1,TNC
		Cellular Growth and Proliferation	cytostasis	0.00992	-	-1.551	5	-	GBP2,Igtp,Irgm1,STAT1,TIMP1
		Cellular Growth and Proliferation	inhibition of cells	0.0145	-	-	3	-	FKBP5,IDO1,SEMA7A
Cell-To- Cell Signalling and Interaction	35
		Antigen Presentation, Cell-To-Cell Signaling and Interaction, Cell-mediated Immune Response, Cellular Development, Cellular Function and Maintenance, Cellular Growth and Proliferation, Hematological System Development and Function, Hematopoiesis, Lymphoid Tissue Structure and Development, Tissue Development	selection of thymocytes	0.00211	-	-	4	CD3D,CD3E,CD74,HLA-DOA	-
		Cell Cycle, Cell-To-Cell Signaling and Interaction, Cellular Growth and Proliferation	contact growth inhibition	0.00457	-	-1.236	4	-	GBP2,Igtp,Irgm1,TIMP1
		Cell Cycle, Cell-To-Cell Signaling and Interaction, Cellular Growth and Proliferation, Connective Tissue Development and Function	contact growth inhibition of fibroblast cell lines	0.0208	-	-	2	-	GBP2,TIMP1
		Cell-To-Cell Signaling and Interaction	activation of cells	1.43e-05	-	-0.9	22	ADIPOQ,AHNAK,ATF3,CD3D,CD3E,CD3G,CD74,ENTPD2,HLA-DOA,Retnla,SAA1,TBC1D10C	CEBPB,GREM1,HSPD1,IDO1,ISX,LCN2,REG3A,Saa3,SERPINE2,STAT1,
		Cell-To-Cell Signaling and Interaction	response of myeloid cells	0.00721	-	-0.73	6	MFGE8,SAA1	CEBPB,CXCL3,LCN2,TGM2
		Cell-To-Cell Signaling and Interaction	activation of hepatoma cell lines	0.0107	-	-	1	-	ISX
		Cell-To-Cell Signaling and Interaction	binding of Porphyromonas gingivalis ATCC 33277	0.0107	-	-	1	-	TGM2
		Cell-To-Cell Signaling and Interaction, Cell-mediated Immune Response, Cellular Function and Maintenance, Cellular Movement, Hematological System Development and Function, Immune Cell Trafficking	retention of regulatory T lymphocytes	0.0107	-	-	1	ITGAE	-
		Cell-To-Cell Signaling and Interaction, Cell-mediated Immune Response, Cellular Movement, Hematological System Development and Function, Immune Cell Trafficking	adhesion of Th2 cells	0.0107	-	-	1	AOC3	-
		Cell-To-Cell Signaling and Interaction, Cellular Assembly and Organization, Cellular Compromise	disruption of intercellular junctions	0.00584	-	-	2	LIMS2,MYLK	-
		Cell-To-Cell Signaling and Interaction, Cellular Function and Maintenance, Hematological System Development and Function, Inflammatory Response	phagocytosis of myeloid cells	0.00699	-	-0.418	5	MFGE8,SAA1	CEBPB,LCN2,TGM2
		Cell-To-Cell Signaling and Interaction, Cellular Function and Maintenance, Hematological System Development and Function, Inflammatory Response	phagocytosis by macrophages	0.0169	-	0.068	4	MFGE8,SAA1	CEBPB,TGM2
		Cell-To-Cell Signaling and Interaction, Cellular Function and Maintenance, Inflammatory Response	phagocytosis of phagocytes	0.00752	-	-0.418	5	MFGE8,SAA1	CEBPB,LCN2,TGM2
		Cell-To-Cell Signaling and Interaction, Cellular Movement, Hematological System Development and Function, Hypersensitivity Response, Immune Cell Trafficking	recruitment of eosinophils	0.000847	-	-1.206	4	Retnla	CCL11,CCL3L3,CHI3L1
		Cell-To-Cell Signaling and Interaction, Cellular Movement, Hematological System Development and Function, Immune Cell Trafficking	recruitment of leukocytes	4.64e-05	-	-0.394	13	AOC3,CD74,FPR2,ITGAE,LYZ,PTN,Retnla	CCL11,CCL3L3,IDO1
		Cell-To-Cell Signaling and Interaction, Cellular Movement, Hematological System Development and Function, Immune Cell Trafficking	recruitment of myeloid cells	0.000124	-	-0.838	10	AOC3,CD74,LYZ,PTN,Retnla	CCL11,CCL3L3,CHI3L1,CXCL3,FCGR3A/FCGR3B,
		Cell-To-Cell Signaling and Interaction, Cellular Movement, Hematological System Development and Function, Immune Cell Trafficking	recruitment of granulocytes	0.00163	-	-1.004	8	LYZ,PTN,Retnla	CCL11,CCL3L3,CHI3L1,CXCL3,FCGR3A/FCGR3B
		Cell-To-Cell Signaling and Interaction, Cellular Movement, Hematological System Development and Function, Immune Cell Trafficking, Inflammatory Response	recruitment of phagocytes	0.00136	-	-0.946	9	CD74,FPR2,LYZ,PTN	CCL3L3,CHI3L1,CXCL3,FCGR3A/FCGR3B,IDO1
		Cell-To-Cell Signaling and Interaction, Cellular Movement, Hematological System Development and Function, Immune Cell Trafficking, Inflammatory Response	recruitment of neutrophils	0.011	-	-0.755	6	LYZ,PTN	CCL3L3,CHI3L1,CXCL3,FCGR3A/FCGR3B
		Cell-To-Cell Signaling and Interaction, Hematological System Development and Function	activation of blood cells	3.88e-06	-	-0.898	20	ADIPOQ,AHNAK,ATF3,CD3D,CD3E,CD3G,CD74,ENTPD2,HLA-DOA,Retnla,SAA1,TBC1D10C	CEBPB,HSPD1,IDO1,LCN2,REG3A,Saa3,SERPINE2,STAT1
		Cell-To-Cell Signaling and Interaction, Hematological System Development and Function, Immune Cell Trafficking	adhesion of immune cells	0.00332	-	0.07	8	ADIPOQ,AOC3,CD74,FPR2	CCL3L3,CXCL3,Irgm1,STAT1
		Cell-To-Cell Signaling and Interaction, Hematological System Development and Function, Immune Cell Trafficking, Inflammatory Response	activation of leukocytes	1.56e-05	-	-1.152	18	ADIPOQ,AHNAK,ATF3,CD3D,CD3E,CD3G,CD74,HLA-DOA,Retnla,SAA1,TBC1D10C	CEBPB,HSPD1,IDO1,LCN2,REG3A,Saa3,STAT1
		Cell-To-Cell Signaling and Interaction, Hematological System Development and Function, Immune Cell Trafficking, Inflammatory Response	activation of antigen presenting cells	4.93e-05	-	-1.026	10	ADIPOQ,ATF3,CD74,HLA-DOA,Retnla,	CEBPB,IDO1,LCN2,REG3A,STAT1
		Cell-To-Cell Signaling and Interaction, Hematological System Development and Function, Immune Cell Trafficking, Inflammatory Response	activation of phagocytes	0.000644	-	-1.348	9	ADIPOQ,ATF3,Retnla	CEBPB,IDO1,LCN2,REG3A,Saa3,STAT1
		Cell-To-Cell Signaling and Interaction, Hematological System Development and Function, Immune Cell Trafficking, Inflammatory Response	activation of macrophages	0.0011	-	-0.816	7	ADIPOQ,ATF3,Retnla,	CEBPB,LCN2,REG3A,STAT1
		Cell-To-Cell Signaling and Interaction, Hematological System Development and Function, Immune Cell Trafficking, Inflammatory Response	activation of myeloid cells	0.00144	-	-1.195	8	ADIPOQ,ATF3,Retnla	CEBPB,LCN2,REG3A,Saa3,STAT1
		Cell-To-Cell Signaling and Interaction, Hematological System Development and Function, Immune Cell Trafficking, Inflammatory Response	activation of T lymphocytes	0.00256	-	0.114	9	AHNAK,CD3D,CD3E,CD3G,Retnla,SAA1,TBC1D10C	HSPD1,STAT1
		Cell-To-Cell Signaling and Interaction, Hematological System Development and Function, Immune Cell Trafficking, Inflammatory Response	activation of mononuclear leukocytes	0.00537	-	-0.513	10	AHNAK,CD3D,CD3E,CD3G,Retnla,SAA1,TBC1D10C	HSPD1,Saa3,STAT1
		Cell-To-Cell Signaling and Interaction, Hematological System Development and Function, Immune Cell Trafficking, Inflammatory Response	clustering of microglia	0.0107	-	-	1	ADIPOQ	CXCL3,LCN2
		Cell-To-Cell Signaling and Interaction, Hematological System Development and Function, Inflammatory Response	immune response of neutrophils	0.0153	-		3	SAA1	-
		Cell-To-Cell Signaling and Interaction, Inflammatory Response	immune response of phagocytes	0.00721	-	-0.73	6	MFGE8,SAA1	CEBPB,CXCL3,LCN2,TGM2
		Cell-To-Cell Signaling and Interaction, Inflammatory Response	immune response of leukocytes	0.00872	-	-0.373	8	CD74,MFGE8,SAA1,THY1	CEBPB,CXCL3,LCN2,TGM2
		Cell-To-Cell Signaling and Interaction, Nervous System Development and Function	activation of neuroglia	0.0135	-	-	4	ADIPOQ	CEBPB,LCN2,STAT1
		Cell-To-Cell Signaling and Interaction, Reproductive System Development and Function	agglutination of sperm	0.0107	-	-	1	CST3	-
		Cell-To-Cell Signaling and Interaction, Skeletal and Muscular System Development and Function	delay in initiation of fusion of muscle cell lines	0.0107	-	-	1	ASB2	-
Cellular Development	30
		Antigen Presentation, Cell-To-Cell Signaling and Interaction, Cell-mediated Immune Response, Cellular Development, Cellular Function and Maintenance, Cellular Growth and Proliferation, Hematological System Development and Function, Hematopoiesis, Lymphoid Tissue Structure and Development, Tissue Development	selection of thymocytes	0.00211	-	-	4	CD3D,CD3E,CD74,HLA-DOA	-
		Cancer, Cellular Development, Cellular Growth and Proliferation, Organismal Injury and Abnormalities, Tumor Morphology	proliferation of melanoma cells	0.00165	-	-	2	-	BIRC5,STAT1
		Cancer, Cellular Development, Cellular Growth and Proliferation, Organismal Injury and Abnormalities, Tumor Morphology	proliferation of cancer cells	0.0163	-	-	4	CST3	BIRC5,GREM1,STAT1
		Cell-mediated Immune Response, Cellular Development, Cellular Function and Maintenance, Cellular Growth and Proliferation, Embryonic Development, Hematological System Development and Function, Hematopoiesis, Lymphoid Tissue Structure and Development, Organ Development, Organismal Development, Tissue Development	development of pro T4 thymocytes	0.000113	-	-	2	CD3D,CD3G	-
		Cell-mediated Immune Response, Cellular Development, Cellular Function and Maintenance, Cellular Growth and Proliferation, Embryonic Development, Hematological System Development and Function, Hematopoiesis, Lymphoid Tissue Structure and Development, Organ Development, Organismal Development, Tissue Development	development of pro-T3 thymocytes	0.000669	-	-	2	CD3D,CD3G	-
		Cell-mediated Immune Response, Cellular Development, Cellular Function and Maintenance, Cellular Growth and Proliferation, Embryonic Development, Hematological System Development and Function, Hematopoiesis, Lymphoid Tissue Structure and Development, Organ Development, Organismal Development, Tissue Development	formation of thymocytes	0.000911	-	0.975	6	CD3D,CD3E,CD3G,CD74,CD83	BIRC5
		Cell-mediated Immune Response, Cellular Development, Cellular Function and Maintenance, Cellular Growth and Proliferation, Embryonic Development, Hematological System Development and Function, Hematopoiesis, Lymphoid Tissue Structure and Development, Organ Development, Organismal Development, Tissue Development	development of Single positive thymocytes	0.00165	-	-	2	CD3D,CD3G	-
		Cell-mediated Immune Response, Cellular Development, Cellular Function and Maintenance, Cellular Growth and Proliferation, Embryonic Development, Hematological System Development and Function, Hematopoiesis, Lymphoid Tissue Structure and Development, Organ Development, Organismal Development, Tissue Development	development of double-positive thymocyte	0.00387	-	-	2	CD3D,CD3G	-
		Cell-mediated Immune Response, Cellular Development, Cellular Function and Maintenance, Cellular Growth and Proliferation, Hematological System Development and Function, Hematopoiesis, Lymphoid Tissue Structure and Development, Tissue Development	arrest in differentiation of T lymphocytes	0.00514	-	-	3	CD3D,CD3E,CD83	-
		Cell-mediated Immune Response, Cellular Development, Cellular Function and Maintenance, Cellular Growth and Proliferation, Hematological System Development and Function, Hematopoiesis, Lymphoid Tissue Structure and Development, Tissue Development	development of gamma-delta T lymphocytes	0.00584	-	-	2	CD3D,CD3G	-
		Cell-mediated Immune Response, Cellular Development, Cellular Function and Maintenance, Cellular Growth and Proliferation, Hematological System Development and Function, Hematopoiesis, Lymphoid Tissue Structure and Development, Tissue Development	development of TREG cells	0.0189	-	-	2	-	ARG1,STAT1
		Cellular Assembly and Organization, Cellular Development, Cellular Growth and Proliferation, Embryonic Development, Nervous System Development and Function, Organ Development, Organismal Development, Tissue Development	delay in initiation of development of olfactory glomeruli	0.0107	-	-	1	-	TNC
		Cellular Development	differentiation of cells	0.00245	-	0.787	39	ADIPOQ,ASB2,ATF3,CD3D,CD3E,CD3G,CD74,CD83,CD8B,CELA1,CST3,EFNA1,EML1,HCST,HLADOA,MFGE8,Retnla,RGS10,SLC46A1,TCF7L1,TGM3	ANLN,BATF2,CCL11,CDX2,CEBPB,HSPD1,LCN2,LRG1,NOTCH4,OGN,SFRP1,STAT1,TFRC,TGM2,TIMP1,TNC,TOP2A,XDH
		Cellular Development	commitment of fibroblast cell lines	0.0107	-	-	1	TCF7L1	-
		Cellular Development	differentiation of thymoma cell lines	0.0107	-	-	1	CD3E	-
		Cellular Development, Cellular Growth and Proliferation	proliferation of blood cells	0.0101	-	-1.099	17	ADIPOQ,AHNAK,CD3E,CD3G,CD74,NT5E,STK17B,TBC1D10C	BIRC5,CCL11,CCL3L3,CEBPB,HSPD1,IDO1,Irgm1,Serpina3g (includes others),STAT1
		Cellular Development, Cellular Growth and Proliferation, Connective Tissue Development and Function, Skeletal and Muscular System Development and Function, Tissue Development	formation of osteoclasts	0.0125	-	-1.131	4	MFGE8	CCL11,CCL3L3,STAT1
		Cellular Development, Cellular Growth and Proliferation, Connective Tissue Development and Function, Tissue Development	development of connective tissue cells	0.00139	-	-1.555	8	ADIPOQ,MFGE8,SFRP1	BIRC5,CCL11,CCL3L3,PDCD4,STAT1
		Cellular Development, Cellular Growth and Proliferation, Hematological System Development and Function	cell proliferation of T lymphocytes	0.00442	-	-1.138	14	AHNAK,CD3E,CD3G,CD74,NT5E,STK17B,TBC1D10C	BIRC5,CEBPB,HSPD1,IDO1,Irgm1,Serpina3g (includes others),STAT1
		Cellular Development, Cellular Growth and Proliferation, Hematological System Development and Function	proliferation of immune cells	0.0133	-	-1.346	16	ADIPOQ,AHNAK,CD3E,CD3G,CD74,NT5E,STK17B,TBC1D10C	BIRC5,CCL11,CEBPB,HSPD1,IDO1,Irgm1,Serpina3g (includes others),STAT1
		Cellular Development, Cellular Growth and Proliferation, Hematological System Development and Function	proliferation of lymphocytes	0.0163	-	-1.153	15	ADIPOQ,AHNAK,CD3E,CD3G,CD74,NT5E,STK17B,TBC1D10C	BIRC5,CEBPB,HSPD1,IDO1,Irgm1,Serpina3g (includes others),STAT1
		Cellular Development, Cellular Growth and Proliferation, Hematological System Development and Function, Hematopoiesis, Tissue Development	development of hematopoietic progenitor cells	0.00541	-	0.298	7	CD3D,CD3E,CD3G,CD74,CD83	BIRC5,STAT1
		Cellular Development, Cellular Growth and Proliferation, Reproductive System Development and Function	cell proliferation of breast cell lines	0.00882	-	-	3	ADIPOQ,MFGE8	NOTCH4
		Cellular Development, Connective Tissue Development and Function, Skeletal and Muscular System Development and Function, Tissue Development	differentiation of osteoclasts	0.00166	-	-	7	CST3,HCST,RGS10,SFRP1,TFRC	CEBPB,STAT1,
		Cellular Development, Connective Tissue Development and Function, Tissue Development	differentiation of brown adipocytes	0.00471	-	-	3	ADIPOQ	CEBPB,LRG1
		Cellular Development, Hematological System Development and Function	differentiation of blood cells	0.00144	-	0.482	20	CD3D,CD3E,CD3G,CD74,CD83,CD8B,CST3,EML1,HLA-DOA,RGS10,SFRP1,SLC46A1	ANLN,BATF2,CCL11,HSPD1,LCN2,STAT1,TIMP1,TOP2A
		Cellular Development, Hematological System Development and Function, Hematopoiesis	arrest in differentiation of lymphocytes	0.00732	-	-	4	CD3D,CD3E,CD74,CD83	-
		Cellular Development, Hematological System Development and Function, Hematopoiesis	differentiation of leukocytes	0.00855		-0.077	15	CD3D,CD3E,CD3G,CD74,CD83,CD8B,CST3,HLA-DOA,RGS10,SFRP1	BATF2,CCL11,HSPD1,STAT1,TIMP1
		Cellular Development, Hematological System Development and Function, Hematopoiesis, Tissue Development	differentiation of reticulocytes	0.0107	-	-	1	SLC46A1	-
		Cellular Development, Hematological System Development and Function, Hematopoiesis, Tissue Development	maturation of peripheral T lymphocyte	0.0107	-	-	1	-	BIRC5

## Sheet: Supp data S1e
Supplementary dataset S1e: Top five biological and cellular functions enriched by differently expressed genes in the livers of C. rodentium infected F2 Gif tm1a/tm1a mice.
Shown are the top five molecular and cellular ontology categories enriched by differently expressed genes of the livers of C. rodentium infected F2 Gif tm1a/tm1a mice. These molecular and cellular functions were identified using IPA® Upstream Regulator analytic analysis which maps the genes differentially expressed in the livers of C. rodentium infected F2 Gif tm1a/tm1a comparative to wild-type m…
Function	Number of affected sub functional categories	Sub functional categories	Associated diseases or predicted functional consequence	p-Value	Predicted Activation State		Numbers of genes enriched in category	Enriched upregulated genes	Enriched down regulated genes
						Activation z-score
Cellular Function and Maintenance	44
		Cell Death and Survival, Cellular Function and Maintenance	clearance of cells	2.44e-10	-	-1.677	19	-	AXL, CD14, CD44, ELMO1, FCER1G, FCGR2A, HDC, IL1B, IL1RN, LGALS3, MERTK, MYD88, RCAN1, SFTPD, SIRPA, SPON2, TGM2, TLR2, TNFAIP3
		Cell Death and Survival, Cellular Function and Maintenance	clearance of Haemophilus influenzae	2.72e-05	Decreased	-2	4	-	CD14, MYD88, SPON2, TLR2
		Cell-mediated Immune Response, Cellular Development, Cellular Function and Maintenance, Cellular Growth and Proliferation, Embryonic Development, Hematological System Development and Function, Hematopoiesis, Lymphoid Tissue Structure and Development, Organ Development, Organismal Development, Tissue Development	formation of thymocytes	3.55e-05	Decreased	-2.042	14	ZAP70	BIRC5, CD3D, CD3G, CD74, CDKN1A, IKZF1, IL2RG, IRF1, ITGAL, LAT2, RASGRP1, THEMIS2, TYROBP
		Cell-mediated Immune Response, Cellular Development, Cellular Function and Maintenance, Cellular Growth and Proliferation, Hematological System Development and Function, Hematopoiesis, Lymphoid Tissue Structure and Development, Tissue Development	T cell development	5.85e-10	Decreased	-2.582	54	CISH, SOCS2, VEGFA, ZAP70	APAF1, BIRC5, CD274, CD3D, CD3G, CD40, CD74, CD86, CDKN1A, CIITA, CLEC6A, DOK2, FAS, FCER1G, FCGR2A, HLA-A, HLA-DMA, HLA-DQA1, HLA-DQB1, ICAM1, ID1, IFNGR1, IKZF1, IL1A, IL1B, IL2RG, IRF1, ITGAL, LAT2, LCK, LY9, MARCH1, MERTK, MYD88, NCKAP1L, PSMB8, PTPN6, RASGRP1, RSAD2, SASH3, SLA, SOCS3, STAT1, TAPBP, THEMIS2, TNFAIP3, TYROBP, USP18, VAV1, WAS
		Cell-mediated Immune Response, Cellular Development, Cellular Function and Maintenance, Cellular Growth and Proliferation, Hematological System Development and Function, Hematopoiesis, Lymphoid Tissue Structure and Development, Tissue Development	differentiation of T lymphocytes	8.52e-07	Decreased	-2.475	36	CISH, SOCS2, ZAP70	APAF1, CD274, CD3D, CD3G, CD74, CD86, CIITA, CLEC6A, HLA-DMA, HLA-DQA1, ICAM1, ID1, IFNGR1, IKZF1, IL1B, IL2RG, IRF1, ITGAL, LCK, MARCH1, MERTK, MYD88, NCKAP1L, PTPN6, RSAD2, SASH3, SLA, SOCS3, STAT1, TNFAIP3, USP18, VAV1, WAS
		Cell-mediated Immune Response, Cellular Function and Maintenance, Hematological System Development and Function	T cell homeostasis	5.94e-10	Decreased	-2.582	55	CISH, SOCS2, VEGFA, ZAP70	APAF1, BIRC5, CD274, CD3D, CD3G, CD40, CD74, CD86, CDKN1A, CIITA, CLEC6A, CORO1A, DOK2, FAS, FCER1G, FCGR2A, HLA-A, HLA-DMA, HLA-DQA1, HLA-DQB1, ICAM1, ID1, IFNGR1, IKZF1, IL1A, IL1B, IL2RG, IRF1, ITGAL, LAT2, LCK, LY9, MARCH1, MERTK, MYD88, NCKAP1L, PSMB8, PTPN6, RASGRP1, RSAD2, SASH3, SLA, SOCS3, STAT1, TAPBP, THEMIS2, TNFAIP3, TYROBP, USP18, VAV1, WAS
		Cell-To-Cell Signaling and Interaction, Cellular Function and Maintenance, Hematological System Development and Function, Inflammatory Response	phagocytosis by macrophages	2.48e-13	Decreased	-3.687	23	-	APP, BTK, CAPG, CD14, CD44, CD93, CEBPB, CLEC6A, FAS, FCER1G, FCGR2A, IL1B, ISG15, LGALS3, MARCO, MFGE8, MYD88, S100A9, SAA1, SIRPA, SPIC, TGM2, TLR2
		Cell-To-Cell Signaling and Interaction, Cellular Function and Maintenance, Hematological System Development and Function, Inflammatory Response	phagocytosis of myeloid cells	3.67e-13	Decreased	-3.957	25	-	APP, BTK, CAPG, CD14, CD44, CD93, CEBPB, CLEC6A, FAS, FCER1G, FCGR2A, IL1B, ISG15, LCN2, LGALS3, MARCO, MFGE8, MYD88, S100A9, SAA1, SIRPA, SPIC, TGM2, TLR2, WAS
		Cell-To-Cell Signaling and Interaction, Cellular Function and Maintenance, Hematological System Development and Function, Inflammatory Response	phagocytosis by microglia	4.55e-05	-	-0.485	5	-	APP, CD14, IL1B, S100A9, TLR2
		Cell-To-Cell Signaling and Interaction, Cellular Function and Maintenance, Inflammatory Response	phagocytosis of cells	8.1e-20	Decreased	-4.33	42	-	ANXA5, APP, AXL, BTK, C1QA, CAPG, CD14, CD44, CD93, CEBPB, CLEC6A, ELMO1, FAS, FCER1G, FCGR2A, FCGR3A/FCGR3B, HMOX1, ICAM1, IL1B, ISG15, LCN2, LGALS3, MARCO, MERTK, MFGE8, MYD88, MYO1G, PFN1, PLD4, PRKCD, PTPN6, RAB31, RAC2, S100A9, SAA1, SIRPA, SLC11A1, SPIC, TGM2, TLR2, VAV1, WAS
		Cell-To-Cell Signaling and Interaction, Cellular Function and Maintenance, Inflammatory Response	phagocytosis of blood cells	4.77e-16	Decreased	-3.592	30	-	ANXA5, APP, BTK, CAPG, CD14, CD44, CD93, CEBPB, CLEC6A, FAS, FCER1G, FCGR2A, HMOX1, IL1B, ISG15, LCN2, LGALS3, MARCO, MERTK, MFGE8, MYD88, MYO1G, RAC2, S100A9, SAA1, SIRPA, SPIC, TGM2, TLR2, WAS
		Cell-To-Cell Signaling and Interaction, Cellular Function and Maintenance, Inflammatory Response	phagocytosis of leukocytes	6.24e-16	Decreased	-3.664	29	-	ANXA5, APP, BTK, CAPG, CD14, CD44, CD93, CEBPB, CLEC6A, FAS, FCER1G, FCGR2A, HMOX1, IL1B, ISG15, LCN2, LGALS3, MARCO, MERTK, MFGE8, MYD88, MYO1G, S100A9, SAA1, SIRPA, SPIC, TGM2, TLR2, WAS
		Cell-To-Cell Signaling and Interaction, Cellular Function and Maintenance, Inflammatory Response	phagocytosis of phagocytes	8.71e-15	Decreased	-3.869	27	-	ANXA5, APP, BTK, CAPG, CD14, CD44, CD93, CEBPB, CLEC6A, FAS, FCER1G, FCGR2A, HMOX1, IL1B, ISG15, LCN2, LGALS3, MARCO, MFGE8, MYD88, S100A9, SAA1, SIRPA, SPIC, TGM2, TLR2, WAS
		Cell-To-Cell Signaling and Interaction, Cellular Function and Maintenance, Inflammatory Response	phagocytosis of antigen presenting cells	1.22e-13	Decreased	-3.818	24	-	APP, BTK, CAPG, CD14, CD44, CD93, CEBPB, CLEC6A, FAS, FCER1G, FCGR2A, HMOX1, IL1B, ISG15, LGALS3, MARCO, MFGE8, MYD88, S100A9, SAA1, SIRPA, SPIC, TGM2, TLR2
		Cell-To-Cell Signaling and Interaction, Cellular Function and Maintenance, Inflammatory Response	phagocytosis of tumor cell lines	9.02e-07	-	-1.488	10	-	BTK, CD44, HMOX1, MARCO, MERTK, PFN1, PRKCD, PTPN6, RAB31, WAS
		Cellular Function and Maintenance	function of leukocytes	5.81e-36	-	-0.788	100	PIGR, SPHK2, SUCNR1, TPCN1	ADGRE1, ADRB2, ARHGDIB, AXL, CAPG, CCR5, CD14, CD274, CD3G, CD40, CD44, CD72, CD74, CD84, CD86, CD9, CEBPB, CHI3L1, CIITA, CLEC4E, CLEC6A, CSF1R, CTSC, CXCL13, DOK2, FCER1G, FCGR2A, FPR2, FYB, GPNMB, GRN, HCLS1, HLA-A, HLA-DMA, HLA-DQB1, HLA-G, ICAM1, IFI30, IFNGR1, IL1B, IL2RG, IRF1, ITGAL, ITGB7, LAT2, LCN2, LCP1, LGALS1, LGALS3, LGMN, LILRB3, MARCH1, MARCO, MERTK, MMP14, MPO, Mt1, Mt2, MYD88, …
		Cellular Function and Maintenance	function of blood cells	2.21e-34	-	-0.788	103	PIGR, SPHK2, SUCNR1, TPCN1	ADGRE1, ADRB2, ARHGDIB, AXL, BTK, CAPG, CCR5, CD14, CD274, CD3G, CD40, CD44, CD72, CD74, CD84, CD86, CD9, CDKN1A, CEBPB, CHI3L1, CIITA, CLEC4E, CLEC6A, CSF1R, CTSC, CXCL13, DOK2, FCER1G, FCGR2A, FPR2, FYB, GPNMB, GRN, HCLS1, HLA-A, HLA-DMA, HLA-DQB1, HLAG, ICAM1, ID1, IFI30, IFNGR1, IL1B, IL2RG, IRF1, ITGAL, ITGB7, LAT2, LCN2, LCP1, LGALS1, LGALS3, LGMN, LILRB3, MARCH1, MARCO, MERTK, MMP14, MPO, …
		Cellular Function and Maintenance	function of antigen presenting cells	2.65e-22	-	-	50	SUCNR1, TPCN1	AXL, CAPG, CD14, CD274, CD40, CD74, CD9, CEBPB, CHI3L1, CIITA, CLEC4E, CLEC6A, CSF1R, DOK2, FCER1G, FCGR2A, FPR2, GPNMB, GRN, HLA-DMA, ICAM1, IFI30, IL1B, IL2RG, IRF1, LCP1, LGALS3, LGMN, MARCO, MERTK, MMP14, Mt1, Mt2, MYD88, P2RY6, PLCG2, PSAP, RGS1, SAMSN1, SELL, SFTPD, SIRPA, SLA, SLPI, STAT1, TLR2, TYROBP, WAS
		Cellular Function and Maintenance	function of phagocytes	1.75e-21	-	-	56	SUCNR1, TPCN1,	AXL, CAPG, CD14, CD274, CD40, CD9, CEBPB, CHI3L1, CIITA, CLEC4E, CLEC6A, CSF1R, DOK2, FCER1G, FCGR2A, FPR2, GPNMB, GRN, ICAM1, IL1B, IL2RG, IRF1, ITGAL, LAT2, LCN2, LCP1, LGALS3, LGMN, MARCO, MERTK, MMP14, MPO, Mt1, Mt2, MYD88, P2RY6, PLAC8, PLCG2, PRKCD, PSAP, RAC2, RASGRP1, RGS1, SAMSN1, SELL, SFTPD, SIRPA, SLA, SLPI, STAT1, STX11, TLR2, TYROBP, WAS
		Cellular Function and Maintenance	engulfment of cells	2.45e-17	Decreased	-4.703	44	-	ANXA5, APP, AXL, BTK, C1QA, CAPG, CD14, CD44, CD93, CEBPB, CLEC6A, ELMO1, FAS, FCER1G, FCGR2A, FCGR3A/FCGR3B, HMOX1, ICAM1, IL1B, ISG15, LCN2, LGALS3, MARCO, MERTK, MFGE8, MYD88, MYO1G, PFN1, PLD4, PLSCR1, PRKCD, PTPN6, RAB31, RAC2, S100A9, SAA1, SFTPD, SIRPA, SLC11A1, SPIC, TGM2, TLR2, VAV1, WAS
		Cellular Function and Maintenance	engulfment of blood cells	2.36e-15	Decreased	-3.869	31	-	ANXA5, APP, BTK, CAPG, CD14, CD44, CD93, CEBPB, CLEC6A, FAS, FCER1G, FCGR2A, HMOX1, IL1B, ISG15, LCN2, LGALS3, MARCO, MERTK, MFGE8, MYD88, MYO1G, PTPN6, RAC2, S100A9, SAA1, SIRPA, SPIC, TGM2, TLR2, WAS
		Cellular Function and Maintenance	engulfment of phagocytes	3.1e-15	Decreased	-4.123	29	-	ANXA5, APP, BTK, CAPG, CD14, CD44, CD93, CEBPB, CLEC6A, FAS, FCER1G, FCGR2A, HMOX1, IL1B, ISG15, LCN2, LGALS3, MARCO, MERTK, MFGE8, MYD88, PTPN6, S100A9, SAA1, SIRPA, SPIC, TGM2, TLR2, WAS
		Cellular Function and Maintenance	engulfment of leukocytes	3.4e-15	Decreased	-3.932	30	-	ANXA5, APP, BTK, CAPG, CD14, CD44, CD93, CEBPB, CLEC6A, FAS, FCER1G, FCGR2A, HMOX1, IL1B, ISG15, LCN2, LGALS3, MARCO, MERTK, MFGE8, MYD88, MYO1G, PTPN6, S100A9, SAA1, SIRPA, SPIC, TGM2, TLR2, WAS
		Cellular Function and Maintenance	engulfment of antigen presenting cells	4.58e-14	Decreased	-4.073	26	-	APP, BTK, CAPG, CD14, CD44, CD93, CEBPB, CLEC6A, FAS, FCER1G, FCGR2A, HMOX1, IL1B, ISG15, LGALS3, MARCO, MERTK, MFGE8, MYD88, PTPN6, S100A9, SAA1, SIRPA, SPIC, TGM2, TLR2
		Cellular Function and Maintenance	function of dendritic cells	1.65e-12			23	SUCNR1	CAPG, CD274, CD40, CHI3L1, CIITA, CSF1R, FPR2, GPNMB, IL2RG, LGALS3, MARCO, MMP14, MYD88, PLCG2, RGS1, SAMSN1, SELL, SIRPA, SLA, , TLR2, TYROBP, WAS
		Cellular Function and Maintenance	internalization of cells	6.48e-11	Decreased	-2.63	21	-	BTK, CD14, CD44, FCGR2A, HMOX1, IL1B, LCN2, MARCO, MERTK, MYD88, MYO1G, PFN1, PRKCD, PTPN6, RAB31, RAC2, S100A9, SAA1, SIRPA, TLR2, WAS
		Cellular Function and Maintenance	cellular homeostasis	9.79e-11	Decreased	-3.087	98	ALAS2, CADPS2, CISD1, CISH, GHR, KCNK5, MLXIPL, NLRP6, PSEN2, SOCS2, VEGFA, XK, ZAP70	APAF1, APP, AXL, BIRC5, BTKCCR5, CD274, CD3D, CD3G, CD40, CD72, CD74, CD86, CDKN1A, CEBPB, CIITA, CLEC6A, CORO1A, CXCL13, DCXR, DOK2, EDNRB, FAS, FCER1G, FCGR2A, FGF21, FPR2, HDC, HLA-A, HLA-DMA, HLA-DQA1, HLA-DQB1, ICAM1, ID1, IFNGR1, IGF1, Igtp, IKZF1, IL1A, IL1B, IL2RG, IRF1, Irgm1, ITGALLAT2, LCK, LILRB3, LY9, MARCH1, MERTKMt1, Mt2, MTHFD1, MYD88, NCKAP1L, NR1D1, NUPR1, PLCG2, PPARG, PRCP, PR…
		Cellular Function and Maintenance	homeostasis of leukocytes	2.04e-10	Decreased	-2.596	59	CISH, SOCS2, VEGFA, ZAP70	APAF1, AXL, BIRC5, CD274, CD3D, CD3G, CD40, CD74, CD86, CDKN1A, CIITA, CLEC6A, CORO1A, DOK2, FAS, FCER1G, FCGR2A, HLA-A, HLA-DMA, HLA-DQA1, HLA-DQB1, ICAM1, ID1, IFNGR1, IKZF1, IL1A, IL1B, IL2RG, IRF1, ITGAL, LAT2, LCK, LILRB3, LY9, MARCH1, MERTK, MTHFD1, MYD88, NCKAP1L, PSMB8, PTPN6, RASGRP1, RSAD2, SASH3, SLA, SLC40A1, SOCS3, STAT1, TAPBP, THEMIS2, TNFAIP3, TYROBP, USP18, VAV1, WAS
		Cellular Function and Maintenance	Lymphocyte homeostasis	2.59e-10	Decreased	-2.596	58	CISH, SOCS2, VEGFA, ZAP70	APAF1, AXL, BIRC5, CD274, CD3D, CD3G, CD40, CD74, CD86, CDKN1A, CIITA, CLEC6A, CORO1A, DOK2, FAS, FCER1G, FCGR2A, HLA-A, HLA-DMA, HLA-DQA1, HLA-DQB1, ICAM1, ID1, IFNGR1, IKZF1, IL1A, IL1B, IL2RG, IRF1, ITGAL, LAT2, LCK, LILRB3, LY9, MARCH1, MERTK, MYD88, NCKAP1L, PSMB8, PTPN6, RASGRP1, RSAD2, SASH3, SLA, SLC40A1, SOCS3, STAT1, TAPBP, THEMIS2, TNFAIP3, TYROBP, USP18, VAV1, WAS,
		Cellular Function and Maintenance	endocytosis	2.17e-05	-	-1.879	18	-	ANXA5, APP, CD14, CD44, FCGR2A, FCGR3A/FCGR3B, HMOX1, IL1B, MARCO, MERTK, MYO1G, PLSCR1, PTPN6, RAC2, SAA1, SIRPA, TLR2, WAS
		Cellular Function and Maintenance, Hematological System Development and Function	function of lymphocytes	6.67e-27	-	-0.478	66	PIGR, SPHK2	ADGRE1, ADRB2, ARHGDIB, CCR5, CD274, CD3G, CD40, CD44, CD72, CD74, CD84, CD86, CEBPB, CHI3L1, CIITA, CTSC, CXCL13, FCER1G, FYB, HCLS1, HLA-A, HLA-DMA, HLA-DQB1, HLA-G, ICAM1, IFNGR1, IL1B, IRF1, ITGAL, ITGB7, LAT2, LGALS1, LGMN, LILRB3, MARCH1, Mt1, Mt2, MYD88, MYO1G, NEDD9, PLCG2, PPARG, PSMB10, PTPN6, RCAN1, RCAN2, RGS1, SAMSN1, SASH3, SELL, SPPL2A, STAT1, STX11, TAPBP, TBC1D10C, TGM2, TLR2, TN…
		Cellular Function and Maintenance, Hematological System Development and Function	function of T lymphocytes	4.92e-16	-	-0.896	44	-	ADGRE1, ADRB2, ARHGDIB, CCR5, CD274, CD3G, CD44, CD74, CD84, CD86, CEBPB, CHI3L1, CIITA, CTSC, FCER1G, FYB, HLA-A, HLA-DMA, HLA-DQB1, HLA-G, ICAM1, IFNGR1, ITGAL, LAT2, LGALS1, LILRB3, MYD88, MYO1G, NEDD9, PSMB10, RCAN1, RCAN2, SAMSN1, SELL, SPHK2, STX11, TAPBP, TGM2, TLR2, TNFAIP8L2, TNFRSF21, TYROBP, VAV1, WAS
		Cellular Function and Maintenance, Hematological System Development and Function	function of myeloid cells	1.76e-14	-	-	39	TPCN1	AXL, CAPG, CD14, CD9, CEBPB, CLEC4E, CLEC6A, DOK2, FCER1G, FCGR2A, GRN, ICAM1, IL1B, IL2RG, IRF1, ITGAL, LCP1, LGALS3, LGMN, MARCO, MERTK, MPO, Mt1, Mt2, MYD88, P2RY6, PLAC8, PRKCD, PSAP, RAC2, RASGRP1, SELL, SFTPD, SIRPA, SLPI, STAT1, STX11, TLR2
		Cellular Function and Maintenance, Hematological System Development and Function	engulfment of myeloid cells	2.12e-13	Decreased	-4.082	26	-	APP, BTK, CAPG, CD14, CD44, CD93, CEBPB, CLEC6A, FAS, FCER1G, FCGR2A, IL1B, ISG15, LCN2, LGALS3, MARCO, MFGE8, MYD88, PTPN6, S100A9, SAA1, SIRPA, SPIC, TGM2, TLR2, WAS
		Cellular Function and Maintenance, Hematological System Development and Function	function of macrophages	8.02e-13	-	-	31	TPCN1	AXL, CAPG, CD14, CD9, CEBPB, CLEC4E, CLEC6A, DOK2, FCER1G, FCGR2A, GRN, ICAM1, IL1B, IRF1, LCP1, LGALS3, LGMN, MARCO, MERTK, Mt1, Mt2, MYD88, P2RY6, PSAP, SELL, SFTPD, SIRPA, SLPI, STAT1, TLR2
		Cellular Function and Maintenance, Hematological System Development and Function	function of CD4+ T-lymphocytes	3.68e-06	-	-	12	SPHK2	CD44, CD84, CD86, CIITA, FCER1G, HLA-DMA, HLA-DQB1, RCAN1, RCAN2, SELL, TNFAIP8L2
		Cellular Function and Maintenance, Hematological System Development and Function	function of Th1 cells	1.97e-05	-	-	9	-	CD44, CD74, CEBPB, CIITA, FCER1G, HLA-DMA, RCAN1, SAMSN1, TNFRSF21
		Cellular Function and Maintenance, Hematological System Development and Function	function of cytotoxic T cells	2.41e-05	-	-	9	-	CTSC, HLA-A, HLA-G, IFNGR1, ITGAL, PSMB10, STX11, TAPBP, TNFAIP8L2
		Cellular Function and Maintenance, Hematological System Development and Function	function of neutrophils	3.02e-05	-	-	12	-	CD14, CLEC6A, FCGR2A, ITGAL, LCP1, MPO, MYD88, PLAC8, PRKCD, RAC2, SFTPD, STX11
		Cellular Function and Maintenance, Hematological System Development and Function	function of helper T lymphocytes	3.91e-05	-	-	12	-	CD44, CD74, CEBPB, CHI3L1, CIITA, FCER1G, HLA-DMA, LILRB3, RCAN1, SAMSN1, TNFRSF21, VAV1
		Cellular Function and Maintenance, Hematological System Development and Function, Humoral Immune Response	function of B lymphocytes	6.82e-12	-	-	22	SPHK2	ARHGDIB, CD40, CD72, CIITA, CXCL13, HCLS1, HLA-DQB1, LILRB3, MARCH1, MYO1G, NEDD9, PLCG2, PPARG, PTPN6, RGS1, SASH3, SPPL2A, TBC1D10C, TNFAIP8L2, VAV1, WAS
		Cellular Function and Maintenance, Hematological System Development and Function, Inflammatory Response	engulfment by macrophages	1.22e-13	Decreased	-3.818	24	-	APP, BTK, CAPG, CD14, CD44, CD93, CEBPB, CLEC6A, FAS, FCER1G, FCGR2A, IL1B, ISG15, LGALS3, MARCO, MERTK, MFGE8, MYD88, S100A9, SAA1, SIRPA, SPIC, TGM2, TLR2
		Cellular Function and Maintenance, Hypersensitivity Response, Inflammatory Response	function of mast cells	5.1e-05	-	-	9	-	FCER1G, FCGR2A, ICAM1, IL2RG, LAT2, LCN2, RASGRP1, SELL, WAS
		Cellular Function and Maintenance, Inflammatory Response	phagocytosis	1.98e-19	Decreased	-4.332	43	-	ANXA5, APP, AXL, BTK, C1QA, CAPG, CD14, CD44, CD93, CEBPB, CLEC6A, ELMO1, FAS, FCER1G, FCGR2A, FCGR3A/FCGR3B, HMOX1, ICAM1, IL1B, ISG15, LCN2, LGALS3, MARCO, MERTK, MFGE8, MSN, MYD88, MYO1G, PFN1, PLD4, PRKCD, PTPN6, RAB31, RAC2, S100A9, SAA1, SIRPA, SLC11A1, SPIC, TGM2, TLR2, VAV1, WAS
Cellular Movement	78
		Cell-mediated Immune Response, Cellular Movement, Hematological System Development and Function, Immune Cell Trafficking	T cell migration	4.78e-12	Decreased	-3.769	32	Ccl27a	ACTB, APP, CCL4, CCR5, CD40, CD44, CD74, CD86, Chil3/Chil4, CXCL13, CXCL16, Cxcl9, ELMO1, FAS, FYB, HLA-A, ICAM1, IFNGR1, IL1B, ITGAL, ITGB7, LGALS1, MYD88, RGS1, SAA1, SELL, SELPLG, SPARC, STAT1, TNFRSF21, WAS
		Cell-mediated Immune Response, Cellular Movement, Hematological System Development and Function, Immune Cell Trafficking	cell movement of T lymphocytes	1.1e-10	Decreased	-3.22	28	Ccl27a	APP, CCL4, CCR5, CD40, CD44, CD74, CD86, Chil3/Chil4, CXCL16, Cxcl9, ELMO1, FAS, FYB, HLA-A, ICAM1, IFNGR1, IL1B, ITGB7, LGALS1, MYD88, RGS1, SAA1, SELL, SELPLG, SPARC, STAT1, TNFRSF21
		Cell-mediated Immune Response, Cellular Movement, Hematological System Development and Function, Immune Cell Trafficking	infiltration by T lymphocytes	2.18e-06	-	-1.34	14	-	APP, CCR5, CD40, CD44, CD86, FAS, HLA-A, IFNGR1, IL1B, LGALS1, MYD88, SELPLG, STAT1, TNFRSF21
		Cell-mediated Immune Response, Cellular Movement, Hematological System Development and Function, Immune Cell Trafficking	homing of T lymphocytes	6.07e-06	Decreased	-2.345	12	Ccl27a	CCL4, CD44, CD74, Chil3/Chil4, CXCL16, Cxcl9, ELMO1, FYB, ITGB7, RGS1, SELPLG
		Cell-mediated Immune Response, Cellular Movement, Hematological System Development and Function, Immune Cell Trafficking	NK cell migration	4.53e-05	Decreased	-2.395	7	-	Ccl6, CCR5, CD40, CD44, SELL, TLR2, VCAM1
		Cell-To-Cell Signaling and Interaction, Cellular Movement	recruitment of cells	7.95e-14	Decreased	-2.884	46	Ccl27a, VEGFA	ALOX5AP, APP, CCL5, Ccl6, CCR5, CD14, CD274, CD40, CD44, CD74, CD93, CHI3L1, CLEC4E, CPB2, CSF1R, CTSC, CXCL13, CXCL2, Cxcl9, EGFR, FCGR2A, FCGR3A/FCGR3B, FERMT3, FPR2, HDC, ICAM1, IL1A, IL1B, IL1RN, LGALS1, LGALS3, LYZ, MYD88, NCF4, PLGRKT, PPARG, RCAN1, S100A8, SELL, SFTPD, SPON2, TLR2, VAV1, VCAM1
		Cell-To-Cell Signaling and Interaction, Cellular Movement	recruitment of blood cells	6.32e-13	Decreased	-3.139	43	Ccl27a	ALOX5AP, APP, CCL5, Ccl6, CCR5, CD14, CD274, CD40, CD44, CD74, CD93, CHI3L1, CLEC4E, CPB2, CSF1R, CTSC, CXCL2, Cxcl9, FCGR2A, FCGR3A/FCGR3B, FERMT3, FPR2, HDC, ICAM1, IL1A, IL1B, IL1RN, LGALS1, LGALS3, LYZ, MYD88, NCF4, PLGRKT, PPARG, RCAN1, S100A8, SELL, SPON2, TLR2, VAV1, VCAM1, VEGFA
		Cell-To-Cell Signaling and Interaction, Cellular Movement, Hematological System Development and Function, Immune Cell Trafficking	recruitment of leukocytes	1.91e-12	Decreased	-3.282	42	Ccl27a	ALOX5AP, APP, CCL5, Ccl6, CCR5, CD14, CD274, CD40, CD44, CD74, CD93, CHI3L1, CLEC4E, CPB2, CSF1R, CTSC, CXCL2, Cxcl9, FCGR2A, FCGR3A/FCGR3B, FERMT3, FPR2, HDC, ICAM1, IL1A, IL1B, IL1RN, LGALS1, LGALS3, LYZ, MYD88, NCF4, PLGRKT, PPARG, RCAN1, S100A8, SELL, SPON2, TLR2, VAV1, VCAM1
		Cell-To-Cell Signaling and Interaction, Cellular Movement, Hematological System Development and Function, Immune Cell Trafficking	recruitment of myeloid cells	7.88e-12	Decreased	-2.971	33	-	ALOX5AP, APP, CCL5, CD14, CD274, CD44, CD74, CHI3L1, CLEC4E, CPB2, CSF1R, CTSC, CXCL2, FCGR2A, FCGR3A/FCGR3B, FERMT3, ICAM1, IL1A, IL1B, IL1RN, LGALS1, LGALS3, LYZ, MYD88, NCF4, PPARG, RCAN1, S100A8, SELL, SPON2, TLR2, VAV1, VCAM1
		Cell-To-Cell Signaling and Interaction, Cellular Movement, Hematological System Development and Function, Immune Cell Trafficking	recruitment of granulocytes	6.83e-10	Decreased	-2.893	29	-	ALOX5AP, CCL5, CD14, CD274, CD44, CHI3L1, CLEC4E, CPB2, CTSC, CXCL2, FCGR2A, FCGR3A/FCGR3B, FERMT3, ICAM1, IL1A, IL1B, IL1RN, LGALS1, LGALS3, LYZ, MYD88, NCF4, PPARG, RCAN1, S100A8, SELL, SPON2, TLR2, VAV1
		Cell-To-Cell Signaling and Interaction, Cellular Movement, Hematological System Development and Function, Immune Cell Trafficking	recruitment of lymphocytes	3.66e-06	Decreased	-2.84	13	Ccl27a	Ccl6, CCR5, CD40, CLEC4E, HDC, ICAM1, IL1B, MYD88, SELL, TLR2, VAV1, VCAM1
		Cell-To-Cell Signaling and Interaction, Cellular Movement, Hematological System Development and Function, Immune Cell Trafficking	recruitment of mononuclear leukocytes	7.14e-06	Decreased	-3.17	15	Ccl27a	Ccl6, CCR5, CD40, CLEC4E, Cxcl9, FPR2, HDC, ICAM1, IL1B, MYD88, SELL, TLR2, VAV1, VCAM1
		Cell-To-Cell Signaling and Interaction, Cellular Movement, Hematological System Development and Function, Immune Cell Trafficking	recruitment of antigen presenting cells	8.05e-06	-	-1.988	15	-	APP, CCL5, CCR5, CD274, CD40, CD44, CD74, CLEC4E, CSF1R, IL1B, IL1RN, MYD88, PLGRKT, TLR2, VCAM1
		Cell-To-Cell Signaling and Interaction, Cellular Movement, Hematological System Development and Function, Immune Cell Trafficking, Inflammatory Response	recruitment of phagocytes	1.1e-11	Decreased	-3.113	35	-	ALOX5AP, APP, CCL5, CCR5, CD14, CD274, CD40, CD44, CD74, CHI3L1, CLEC4E, CPB2, CSF1R, CTSC, CXCL2, FCGR2A, FCGR3A/FCGR3B, FERMT3, FPR2, ICAM1, IL1A, IL1B, IL1RN, LGALS3, LYZ, MYD88, NCF4, PLGRKT, PPARG, RCAN1, S100A8, SELL, TLR2, VAV1, VCAM1
		Cell-To-Cell Signaling and Interaction, Cellular Movement, Hematological System Development and Function, Immune Cell Trafficking, Inflammatory Response	recruitment of neutrophils	1.59e-09	Decreased	-2.799	26	-	ALOX5AP, CD14, CD274, CD44, CHI3L1, CLEC4E, CPB2, CTSC, CXCL2, FCGR2A, FCGR3A/FCGR3B, FERMT3, ICAM1, IL1A, IL1B, IL1RN, LGALS3, LYZ, MYD88, NCF4, PPARG, RCAN1, S100A8, SELL, TLR2, VAV1
		Cell-To-Cell Signaling and Interaction, Cellular Movement, Hematological System Development and Function, Immune Cell Trafficking, Inflammatory Response	recruitment of macrophages	8.66e-06	-	-1.811	14	-	APP, CCR5, CD274, CD40, CD44, CD74, CLEC4E, CSF1R, IL1B, IL1RN, MYD88, PLGRKT, TLR2, VCAM1
		Cellular Movement	migration of cells	7.15e-27	Decreased	-5.023	143	CADPS2, Ccl27a, COL18A1, EGFR, FAAH, FKBP4, HYAL1, NFIX, NR1D1, SDC2, SERPINA1, SERPINE2, SPHK2, SREBF1, VEGFA, Wfdc17, ZAP70	ABCC4, ACTB, ADRBK1, ALOX5AP, ANXA2, APAF1, APP, ASB2, AXL, BTK, CAPG, CCL4, CCL5, Ccl6, CCR5, CD14, CD274, CD40, CD44, CD63, CD74, CD86, CD9, CD93, CDKN1A, CHI3L1, Chil3/Chil4, CIITA, CLEC4E, CORO1A, CPB2, CSF1R, CTSC, CXCL13, CXCL16, CXCL2, Cxcl9, CYTIP, Ear2 (includes others), EDNRB, ELMO1, FAS, FCER1G, FCGR2A, FCGR3A/FCGR3B, FERMT3, FPR2, FYB, GAL3ST1, GNA13, HCLS1, HDC, HLAA, HMOX1, ICAM1, I…
		Cellular Movement	cell movement	2.74e-24	Decreased	-4.908	151	CADPS2, Ccl27a, COL18A1, EGFR, FAAH, FKBP4, HYAL1, NFIX, NR1D1, SDC2, SERPINA1, SERPINE2, SOCS2, SPHK2, SREBF1, VEGFA, Wfdc17, ZAP70	ABCC4, ACTB, ADRB2, ADRBK1, ALOX5AP, ANXA2, APAF1, APP, ASB2, AXL, BTK, CAPG, CCL4, CCL5, Ccl6, CCR5, CD14, CD274, CD40, CD44, CD63, CD74, CD86, CD9, CD93, CDKN1A, CHI3L1, Chil3/Chil4, CIITA, CLEC4E, CORO1A, CPB2, CSF1R, CTSC, CXCL13, CXCL16, CXCL2, Cxcl9, CYTIP, DOK2, Ear2 (includes others), EDNRB, ELMO1, FAS, FCER1G, FCGR2A, FCGR3A/FCGR3B, FERMT3, FPR2, FYB, GAL3ST1, GNA13, GNB1, HCLS1, HDC, HL…
		Cellular Movement	homing of cells	1.85e-19	Decreased	-3.831	57	Ccl27a, SPHK2, VEGFA	APP, AXL, CAPG, CCL4, CCL5, CCR5, CD40, CD44, CD74, CD9, CDKN1A, Chil3/Chil4, CORO1A, CXCL13, CXCL16, CXCL2, Cxcl9, Ear2 (includes others), ELMO1, FCER1G, FCGR2A, FPR2, FYB, GNB1, ICAM1, IL1B, ITGB7, LCN2, LGALS3, LILRB3, LITAF, MAP3K1, MARCO, MMP14, MYD88, MYO1F, NCKAP1L, NEDD9, NQO1, PFN1, PLCG2, PTPN6, RAC2, RGS1, S100A8, S100A9, Saa3, SELL, SELPLG, SIRPA, TLR2, TREM3, VAV1, WAS
		Cellular Movement	chemotaxis of cells	4.28e-19	Decreased	-3.428	52	Ccl27a, FPR2, SIRPA, SPHK2, VEGFA	APP, AXL, CAPG, CCL4, CCL5, CCR5, CD40, CD74, CD9, CDKN1A, Chil3/Chil4, CORO1A, CXCL13, CXCL16, CXCL2, Cxcl9, Ear2 (includes others), ELMO1, FCER1G, FCGR2A, GNB1, ICAM1, IL1B, LCN2, LGALS3, LILRB3, LITAF, MAP3K1, MARCO, MMP14, MYD88, MYO1F, NCKAP1L, NEDD9, PFN1, PLCG2, PTPN6, RAC2, RGS1, S100A8, S100A9, Saa3, SELL, SELPLG, TLR2, TREM3, VAV1,
		Cellular Movement	cellular infiltration	7.59e-18	Decreased	-2.548	62	EGFR, HYAL1, SERPINA1, SOCS2, SREBF1, VEGFA	ACTB, ADRBK1, ALOX5AP, APP, CCL4, CCL5, CCR5, CD274, CD40, CD44, CD86, CD93, Chil3/Chil4, CIITA, CPB2, CXCL16, CXCL2, FAS, FCER1G, FPR2, GAL3ST1, HLA-A, HMOX1, ICAM1, IFNGR1, IL1B, IL1RN, ITGAL, LGALS1, LGALS3, MMP14, MPO, MYD88, NFKBIZ, NQO1, PPARG, PRCP, PRKCD, PRTN3, RAC2, S100A9, SAA1, SELL, SELPLG, SOCS3, SPARC, STAT1, TGM2, TIMP1, TLR2, TNFAIP3, TNFAIP8L2, TNFRSF21, TUBB, VAV1, VCAM1
		Cellular Movement	extravasation	3.61e-09	Decreased	-2.72	16	VEGFA	ALOX5AP, AXL, BTK, CD44, CD63, Chil3/Chil4, CYTIP, HDC, ICAM1, IL1B, ITGAL, LCN2, S100A9, SELL, TLR2
		Cellular Movement	extravasation of cells	4.35e-07	-	-1.914	12	VEGFA	AXL, CD44, CD63, Chil3/Chil4, CYTIP, ICAM1, IL1B, ITGAL, S100A9, SELL, TLR2
		Cellular Movement	transmigration of cells	1e-06	Decreased	-2.959	14	VEGFA	CCL4, CCR5, CD40, CD44, CXCL2, FERMT3, ICAM1, IL1B, ITGAL, PTPN6, SELL, VAV1, VCAM1
		Cellular Movement	mobilization of cells	8.91e-06	-	-0.104	10	VEGFA	APP, CCR5, CXCL2, PFN1, SELL, SOCS3, STAT1, VCAM1
		Cellular Movement, Hematological System Development and Function	mobilization of blood cells	1.29e-05	-	-1.054	9	SERPINA1, VEGFA	APP, CCR5, CXCL2, PFN1, SELL, STAT1, VCAM1,
		Cellular Movement, Hematological System Development and Function, Humoral Immune Response, Immune Cell Trafficking	cell movement of B lymphocytes	2.62e-10	-	-1.458	18	SPHK2, ZAP70	APP, BTK, CD40, CD74, CXCL13, Cxcl9, GNA13, IFNGR1, ITGAL, ITGB7, LCP1, MYO1G, NQO1, PRKCD, RAC2, WAS
		Cellular Movement, Hematological System Development and Function, Humoral Immune Response, Immune Cell Trafficking	migration of B lymphocytes	1.04e-05	-	-0.598	9	SPHK2, ZAP70	BTK, CD74, CXCL13, GNA13, LCP1, MYO1G, WAS,
		Cellular Movement, Hematological System Development and Function, Immune Cell Trafficking	cell movement of leukocytes	2.85e-34	Decreased	-4.68	106	Ccl27a, EGFR, HYAL1, SERPINA1, SPHK2, SREBF1, VEGFA, ZAP70	ACTB, ADRBK1, ALOX5AP, APP, ASB2, BTK, CAPG, CCL4, CCL5, Ccl6, CCR5, CD14, CD274, CD40, CD44, CD63, CD74, CD86, CD9, CD93, CDKN1A, Chil3/Chil4, CIITA, CORO1A, CPB2, CSF1R, CXCL13, CXCL16, CXCL2, Cxcl9, CYTIP, Ear2 (includes others), ELMO1, FAS, FCER1G, FCGR2A, FERMT3, FPR2, FYB, GAL3ST1, GNA13, HCLS1, HDC, HLA-A, HMOX1, ICAM1, IFNGR1, IL1B, IL1RN, Irgm1, ITGAL, ITGB7, LCN2, LCP1, LGALS1, LGALS3, …
		Cellular Movement, Hematological System Development and Function, Immune Cell Trafficking	homing of leukocytes	4.34e-21	Decreased	-3.97	50	Ccl27a, SPHK2,	APP, CAPG, CCL4, CCL5, CCR5, CD40, CD44, CD74, CD9, CDKN1A, Chil3/Chil4, CORO1A, CXCL13, CXCL16, CXCL2, Cxcl9, Ear2 (includes others), ELMO1, FCER1G, FCGR2A, FPR2, FYB, ICAM1, IL1B, ITGB7, LCN2, LGALS3, LILRB3, LITAF, MARCO, MYD88, MYO1F, NCKAP1L, NEDD9, NQO1, PFN1, PLCG2, PTPN6, RAC2, RGS1, S100A8, S100A9, SELL, SELPLG, TLR2, TREM3, VAV1, WAS
		Cellular Movement, Hematological System Development and Function, Immune Cell Trafficking	cell movement of myeloid cells	6.6e-21	Decreased	-3.626	67	EGFR, HYAL1, SERPINA1, SPHK2, SREBF1, VEGFA	ADRBK1, ALOX5AP, APP, BTK, CAPG, CCL4, CCL5, CCR5, CD44, CD74, CD9, CDKN1A, Chil3/Chil4, CSF1R, CXCL2, Cxcl9, FAS, FCER1G, FCGR2A, FPR2, GAL3ST1, HMOX1, ICAM1, IFNGR1, IL1B, IL1RN, Irgm1, ITGAL, LCN2, LGALS1, LGALS3, LILRB3, LITAF, MYD88, MYO1F, NCKAP1L, NFKBIZ, NQO1, PFN1, PRCP, PRKCD, PRTN3, PTPN6, RAC2, S100A8, S100A9, SAA1, SELL, SELPLG, SOCS3, SPON2, TGM2, TIMP1, TLR2, TNFAIP3, TNFAIP8L2, TN…
		Cellular Movement, Hematological System Development and Function, Immune Cell Trafficking	cell movement of lymphocytes	1.42e-17	Decreased	-3.983	51	Ccl27a, SPHK2, ZAP70	ACTB, APP, BTK, CCL4, CCL5, Ccl6, CCR5, CD40, CD44, CD74, CD86, Chil3/Chil4, CXCL13, CXCL16, Cxcl9, CYTIP, ELMO1, FAS, FYB, GNA13, HDC, HLA-A, ICAM1, IFNGR1, IL1B, ITGAL, ITGB7, LCP1, LGALS1, MMP14, MYD88, MYO1G, NEDD9, NQO1, PRKCD, RAC2, RGS1, SAA1, SELL, SELPLG, SPARC, STAT1, TIMP1, TLR2, TNFAIP8L2, TNFRSF21, VCAM1, WAS,
		Cellular Movement, Hematological System Development and Function, Immune Cell Trafficking	cell movement of mononuclear leukocytes	2.85e-17	Decreased	-4.107	53	Ccl27a, SPHK2, ZAP70	ACTB, APP, BTK, CCL4, CCL5, Ccl6, CCR5, CD40, CD44, CD74, CD86, Chil3/Chil4, CIITA, CXCL13, CXCL16, Cxcl9, CYTIP, ELMO1, FAS, FYB, GNA13, HDC, HLA-A, ICAM1, IFNGR1, IL1B, ITGAL, ITGB7, LCP1, LGALS1, MMP14, MYD88, MYO1G, NEDD9, NFKBIZ, NQO1, PRKCD, RAC2, RGS1, SAA1, SELL, SELPLG, SPARC, STAT1, TIMP1, TLR2, TNFAIP8L2, TNFRSF21, VCAM1, WAS,
		Cellular Movement, Hematological System Development and Function, Immune Cell Trafficking	cellular infiltration by leukocytes	3.48e-17	Decreased	-2.151	56	EGFR, HYAL1, SERPINA1, SREBF1	ADRBK1, ALOX5AP, APP, CCL4, CCL5, CCR5, CD274, CD40, CD44, CD86, CD93, CIITA, CPB2, CXCL16, CXCL2, FAS, FCER1G, FPR2, GAL3ST1, HLA-A, HMOX1, ICAM1, IFNGR1, IL1B, IL1RN, ITGAL, LGALS1, MMP14, MPO, MYD88, NFKBIZ, NQO1, PPARG, PRCP, PRKCD, PRTN3, RAC2, S100A9, SAA1, SELL, SELPLG, SOCS3, SPARC, STAT1, TGM2, TIMP1, TLR2, TNFAIP3, TNFAIP8L2, TNFRSF21, VAV1, VCAM1
		Cellular Movement, Hematological System Development and Function, Immune Cell Trafficking	cell movement of antigen presenting cells	1.08e-16	Decreased	-2.992	46	EGFR, SREBF1, VEGFA	APP, ASB2, CCL4, CCL5, CCR5, CD40, CD44, CD74, CD86, CDKN1A, CSF1R, CXCL13, Ear2 (includes others), FPR2, GAL3ST1, HCLS1, HMOX1, ICAM1, IFNGR1, IL1B, IL1RN, Irgm1, ITGAL, LGALS3, LITAF, MARCO, MYD88, NQO1, PFN1, PLCG2, PRCP, PRKCD, PTPN6, RAC2, SAA1, SELL, SIRPA, TLR2, TNFAIP3, TNFAIP8L2, TNFRSF21, TYROBP, WAS
		Cellular Movement, Hematological System Development and Function, Immune Cell Trafficking	cell movement of granulocytes	2.16e-16	Decreased	-3.321	48	EGFR, HYAL1, SERPINA1	ADRBK1, ALOX5AP, APP, BTK, CAPG, CCL4, CCL5, CD44, CD74, Chil3/Chil4, CXCL2, Cxcl9, FAS, FCER1G, FCGR2A, FPR2, ICAM1, IFNGR1, IL1B, IL1RN, ITGAL, LCN2, LGALS1, LILRB3, MYD88, MYO1F, NCKAP1L, NQO1, PRTN3, PTPN6, RAC2, S100A8, S100A9, SELL, SELPLG, , SOCS3, SPON2, TGM2, TIMP1, TLR2, TNFAIP3, TNFAIP8L2, TREM3, VAV1, WAS
		Cellular Movement, Hematological System Development and Function, Immune Cell Trafficking	Lymphocyte migration	6.44e-16	Decreased	-4.168	44	Ccl27a, SPHK2, ZAP70	ACTB, APP, BTK, CCL4, CCL5, Ccl6, CCR5, CD40, CD44, CD74, CD86, Chil3/Chil4, CXCL13, CXCL16, Cxcl9, CYTIP, ELMO1, FAS, FYB, GNA13, HDC, HLA-A, ICAM1, IFNGR1, IL1B, ITGAL, ITGB7, LCP1, LGALS1, MYD88, MYO1G, RGS1, SAA1, SELL, SELPLG, SPARC, STAT1, TLR2, TNFRSF21, VCAM1, WAS
		Cellular Movement, Hematological System Development and Function, Immune Cell Trafficking	homing of myeloid cells	7.12e-14	Decreased	-2.979	33	SPHK2	APP, CAPG, CCL5, CCR5, CD74, CD9, CDKN1A, Chil3/Chil4, CXCL2, Cxcl9, FCER1G, FCGR2A, FPR2, ICAM1, IL1B, LCN2, LGALS3, LILRB3, LITAF, MYD88, MYO1F, NCKAP1L, PFN1, PTPN6, RAC2, S100A8, SELL, SELPLG, TLR2, TREM3, VAV1, WAS
		Cellular Movement, Hematological System Development and Function, Immune Cell Trafficking	cell rolling of leukocytes	2.45e-12	Decreased	-2.175	18	-	BTK, CD14, CD44, CD63, CXCL2, FAS, FCGR2A, FPR2, FYB, ICAM1, IL1B, ITGAL, ITGB7, RAC2, SELL, SELPLG, VAV1, VCAM1
		Cellular Movement, Hematological System Development and Function, Immune Cell Trafficking	cellular infiltration by granulocytes	1.49e-10	-	-1.371	30	EGFR, HYAL1, SERPINA1, SOCS3	ADRBK1, ALOX5AP, CCL4, CCL5, CD44, CXCL2, FAS, FCER1G, FPR2, ICAM1, IFNGR1, IL1B, IL1RN, ITGAL, LGALS1, MYD88, NQO1, PRTN3, RAC2, SELL, TGM2, TIMP1, TLR2, TNFAIP3, TNFAIP8L2, VAV1
		Cellular Movement, Hematological System Development and Function, Immune Cell Trafficking	homing of granulocytes	1.98e-10	Decreased	-2.876	22	-	APP, CAPG, CD74, Chil3/Chil4, CXCL2, Cxcl9, FCER1G, FCGR2A, FPR2, ICAM1, IL1B, LCN2, LILRB3, MYO1F, NCKAP1L, PTPN6, RAC2, S100A8, SELPLG, TREM3, VAV1, WAS
		Cellular Movement, Hematological System Development and Function, Immune Cell Trafficking	migration of antigen presenting cells	3.33e-09	Decreased	-2.711	20	VEGFA	ASB2, CCL4, CCL5, CCR5, CD40, CD44, CSF1R, CXCL13, FPR2, HCLS1, ICAM1, ITGAL, PTPN6, RAC2, SIRPA, TLR2, TNFAIP8L2, TYROBP, WAS
		Cellular Movement, Hematological System Development and Function, Immune Cell Trafficking	homing of mononuclear leukocytes	8.86e-09	Decreased	-2.911	19	Ccl27a	CCL4, CCL5, CD40, CD44, CD74, Chil3/Chil4, CXCL13, CXCL16, Cxcl9, ELMO1, FYB, ITGB7, NEDD9, NQO1, RAC2, RGS1, SELPLG, WAS
		Cellular Movement, Hematological System Development and Function, Immune Cell Trafficking	homing of lymphocytes	1e-08	Decreased	-2.774	18	Ccl27a	CCL4, CD40, CD44, CD74, Chil3/Chil4, CXCL13, CXCL16, Cxcl9, ELMO1, FYB, ITGB7, NEDD9, NQO1, RAC2, RGS1, SELPLG, WAS
		Cellular Movement, Hematological System Development and Function, Immune Cell Trafficking	cellular infiltration by mononuclear leukocytes	5.2e-08	-	-1.712	24	-	APP, CCR5, CD40, CD44, CD86, CIITA, CXCL16, FAS, HLA-A, IFNGR1, IL1B, LGALS1, MMP14, MYD88, NFKBIZ, PRKCD, SAA1, SELPLG, SPARC, STAT1, TIMP1, TNFAIP8L2, TNFRSF21, VCAM1
		Cellular Movement, Hematological System Development and Function, Immune Cell Trafficking	cell rolling of granulocytes	7.52e-08	Decreased	-2.454	10	-	BTK, CD44, CXCL2, ICAM1, IL1B, ITGAL, RAC2, SELL, SELPLG, VAV1
		Cellular Movement, Hematological System Development and Function, Immune Cell Trafficking	cellular infiltration by lymphocytes	1.47e-07	-	-1.404	21	-	APP, CCR5, CD40, CD44, CD86, FAS, HLA-A, IFNGR1, IL1B, LGALS1, MMP14, MYD88, PRKCD, SAA1, SELPLG, SPARC, STAT1, TIMP1, TNFAIP8L2, TNFRSF21, VCAM1
		Cellular Movement, Hematological System Development and Function, Immune Cell Trafficking	transmigration of leukocytes	5.54e-07	Decreased	-3.374	13	-	CCL4, CCR5, CD40, CD44, CXCL2, FERMT3, ICAM1, IL1B, ITGAL, PTPN6, SELL, VAV1, VCAM1
		Cellular Movement, Hematological System Development and Function, Immune Cell Trafficking	influx of leukocytes	1.23e-06	-	-0.975	12	SERPINA1	CTSC, FCGR2A, IL1B, IRAK3, LCN2, MARCO, MPO, MYD88, SFTPD, TIMP1, TLR2
		Cellular Movement, Hematological System Development and Function, Immune Cell Trafficking	migration of myeloid cells	1.28e-05	Decreased	-3.528	15	-	CCL4, CCL5, CD44, CXCL2, HMOX1, IL1B, ITGAL, MYD88, PTPN6, S100A8, S100A9, SELL, SELPLG, SPON2, VAV1
		Cellular Movement, Hematological System Development and Function, Immune Cell Trafficking	migration of granulocytes	1.42e-05	Decreased	-3.389	14	-	CCL4, CCL5, CD44, CXCL2, IL1B, ITGAL, MYD88, PTPN6, S100A8, S100A9, SELL, SELPLG, SPON2, VAV1
		Cellular Movement, Hematological System Development and Function, Immune Cell Trafficking	cell movement of natural killer cells	5.35e-05	Decreased	-2.587	8	-	Ccl6, CCR5, CD40, CD44, PRKCD, SELL, TLR2, VCAM1
		Cellular Movement, Hematological System Development and Function, Immune Cell Trafficking, Inflammatory Response	cell movement of phagocytes	2.31e-24	Decreased	-3.686	72	EGFR, HYAL1, SERPINA1, SIRPA, SOCS3, SPHK2, SREBF1, VEGFA	ADRBK1, ALOX5AP, APP, ASB2, BTK, CAPG, CCL4, CCL5, CCR5, CD40, CD44, CD74, CD86, CD9, CDKN1A, CSF1R, CXCL13, CXCL2, Ear2 (includes others), FAS, FCER1G, FCGR2A, FPR2, GAL3ST1, HCLS1, HMOX1, ICAM1, IFNGR1, IL1B, IL1RN, Irgm1, ITGAL, LCN2, LGALS1, LGALS3, LILRB3, LITAF, MARCO, MYD88, MYO1F, NCKAP1L, NFKBIZ, NQO1, PFN1, PLCG2, PRCP, PRKCD, PRTN3, PTPN6, RAC2, S100A8, S100A9, SAA1, SELL, SELPLG, TIMP…
		Cellular Movement, Hematological System Development and Function, Immune Cell Trafficking, Inflammatory Response	chemotaxis of leukocytes	1.91e-19	Decreased	-3.676	45	Ccl27a, SPHK2	APP, CAPGCCL4, CCL5, CCR5, CD40, CD74, CD9, CDKN1A, Chil3/Chil4, CORO1A, CXCL13, CXCL16, CXCL2, Cxcl9, Ear2 (includes others), ELMO1, FCER1G, FCGR2A, FPR2, ICAM1, IL1B, LCN2, LGALS3, LILRB3, LITAF, MARCO, MYD88, MYO1F, NCKAP1L, NEDD9, PFN1, PLCG2, PTPN6, RAC2, RGS1, S100A8, S100A9, SELL, SELPLG, TLR2, TREM3, VAV1
		Cellular Movement, Hematological System Development and Function, Immune Cell Trafficking, Inflammatory Response	cell movement of neutrophils	1.14e-17	Decreased	-2.984	44	EGFR, FAS, HYAL1, SERPINA1	ADRBK1, ALOX5AP, APP, BTK, CAPG, CCL4, CCL5, CD44, CD74, CXCL2, FCER1G, FCGR2A, FPR2, ICAM1, IFNGR1, IL1B, IL1RN, ITGAL, LCN2, LGALS1, LILRB3, MYD88, MYO1F, NCKAP1L, NQO1, PRTN3, PTPN6, RAC2, S100A8, S100A9, SELL, SELPLG, SOCS3, TIMP1, TLR2, TNFAIP3, TNFAIP8L2, TREM3, VAV1, WAS
		Cellular Movement, Hematological System Development and Function, Immune Cell Trafficking, Inflammatory Response	homing of phagocytes	5.88e-14	Decreased	-3.227	34	SPHK2	APP, CAPG, CCL5, CCR5, CD74, CD9, CDKN1A, CXCL2, Ear2 (includes others), FCER1G, FCGR2A, FPR2, ICAM1, IL1B, LCN2, LGALS3, LILRB3, LITAF, MARCO, MYD88, MYO1F, NCKAP1L, PFN1, PLCG2, PTPN6, RAC2, S100A8, SELL, SELPLG, TLR2, TREM3, VAV1, WAS
		Cellular Movement, Hematological System Development and Function, Immune Cell Trafficking, Inflammatory Response	chemotaxis of phagocytes	2.86e-13	Decreased	-3.227	33	SPHK2	APP, CAPG, CCL5, CCR5, CD74, CD9, CDKN1A, CXCL2, Ear2 (includes others), FCER1G, FCGR2A, FPR2, ICAM1, IL1B, LCN2, LGALS3, LILRB3, LITAF, MARCO, MYD88, MYO1F, NCKAP1L, PFN1, PLCG2, PTPN6, RAC2, S100A8, SELL, SELPLG, TLR2, TREM3, VAV1
		Cellular Movement, Hematological System Development and Function, Immune Cell Trafficking, Inflammatory Response	chemotaxis of myeloid cells	3.54e-13	Decreased	-2.979	32	SPHK2	APP, CAPG, CCL5, CCR5, CD74, CD9, CDKN1A, Chil3/Chil4, CXCL2, Cxcl9, FCER1G, FCGR2A, FPR2, ICAM1, IL1B, LCN2, LGALS3, LILRB3, LITAF, MYD88, MYO1F, NCKAP1L, PFN1, PTPN6, RAC2, S100A8, SELL, SELPLG, TLR2, TREM3, VAV1
		Cellular Movement, Hematological System Development and Function, Immune Cell Trafficking, Inflammatory Response	infiltration by neutrophils	1.11e-12	-	-1.044	28	EGFR, HYAL1, SERPINA1	ADRBK1, ALOX5AP, CCL4, CD44, CXCL2, FAS, FCER1G, FPR2, ICAM1, IFNGR1, IL1B, IL1RN, ITGAL, LGALS1, MYD88, NQO1, PRTN3, RAC2, SELL, SOCS3, TIMP1, TLR2, TNFAIP3, TNFAIP8L2, VAV1
		Cellular Movement, Hematological System Development and Function, Immune Cell Trafficking, Inflammatory Response	cell movement of macrophages	1.19e-12	Decreased	-2.667	35	EGFR, SREBF1, VEGFA	APP, CCL4, CCL5, CCR5, CD44, CD74, CDKN1A, CSF1R, FPR2, GAL3ST1, HMOX1, ICAM1, IFNGR1, IL1B, IL1RN, Irgm1, ITGAL, LGALS3, LITAF, MYD88, NQO1, PFN1, PRCP, PRKCD, RAC2, SAA1, SELL, TLR2, TNFAIP3, TNFAIP8L2, TNFRSF21, TYROBP,
		Cellular Movement, Hematological System Development and Function, Immune Cell Trafficking, Inflammatory Response	migration of phagocytes	1.87e-10	Decreased	-4.045	28	VEGFA	ASB2, CCL4, CCL5, CCR5, CD40, CD44, CSF1R, CXCL13, CXCL2, FPR2, HCLS1, ICAM1, IL1B, ITGAL, MYD88, PTPN6, RAC2, S100A8, S100A9, SELL, SELPLG, SIRPA, TLR2, TNFAIP8L2, TYROBP, VAV1, WAS
		Cellular Movement, Hematological System Development and Function, Immune Cell Trafficking, Inflammatory Response	chemotaxis of granulocytes	1.06e-09	Decreased	-2.876	21	-	APP, CAPG, CD74, Chil3/Chil4, CXCL2, Cxcl9, FCER1G, FCGR2A, FPR2, ICAM1, IL1B, LCN2, LILRB3, MYO1F, NCKAP1L, PTPN6, RAC2, S100A8, SELPLG, TREM3, VAV1
		Cellular Movement, Hematological System Development and Function, Immune Cell Trafficking, Inflammatory Response	homing of neutrophils	1.68e-09	Decreased	-3.025	20	-	APP, CAPG, CD74, CXCL2, FCER1G, FCGR2A, FPR2, ICAM1, IL1B, LCN2, LILRB3, MYO1F, NCKAP1L, PTPN6, RAC2, S100A8, SELPLG, TREM3, VAV1, WAS
		Cellular Movement, Hematological System Development and Function, Immune Cell Trafficking, Inflammatory Response	chemotaxis of neutrophils	8.86e-09	Decreased	-3.025	19	-	APP, CAPG, CD74, CXCL2, FCER1G, FCGR2A, FPR2, ICAM1, IL1B, LCN2, LILRB3, MYO1F, NCKAP1L, PTPN6, RAC2, S100A8, SELPLG, TREM3, VAV1
		Cellular Movement, Hematological System Development and Function, Immune Cell Trafficking, Inflammatory Response	cellular infiltration by macrophages	1.46e-08	-	-1.656	22	EGFR, SREBF1,	APP, CCR5, CD44, GAL3ST1, HMOX1, ICAM1, IFNGR1, IL1B, IL1RN, MYD88, NQO1, PRCP, PRKCD, RAC2, SAA1, SELL, TLR2, TNFAIP3, TNFAIP8L2, TNFRSF21
		Cellular Movement, Hematological System Development and Function, Immune Cell Trafficking, Inflammatory Response	cellular infiltration of phagocytes	1.88e-08	-	-1.692	24	EGFR, SREBF1,	APP, CCR5, CD44, CD86, GAL3ST1, HMOX1, ICAM1, IFNGR1, IL1B, IL1RN, MYD88, NFKBIZ, NQO1, PRCP, PRKCD, RAC2, SAA1, SELL, TLR2, TNFAIP3, TNFAIP8L2, TNFRSF21
		Cellular Movement, Hematological System Development and Function, Immune Cell Trafficking, Inflammatory Response	cell movement of dendritic cells	3.79e-08	Decreased	-2.254	17	-	ASB2, CCL5, CD40, CD44, CD86, CXCL13, Ear2 (includes others), FPR2, HCLS1, ICAM1, IFNGR1, IL1B, MARCO, PLCG2, PTPN6, SIRPA, WAS
		Cellular Movement, Hematological System Development and Function, Immune Cell Trafficking, Inflammatory Response	influx of neutrophils	1.56e-07	-	-1.25	11	SERPINA1	CTSC, FCGR2A, IL1B, IRAK3, LCN2, MARCO, MPO, MYD88, SFTPD, TLR2
		Cellular Movement, Hematological System Development and Function, Immune Cell Trafficking, Inflammatory Response	cell rolling of neutrophils	3.42e-07	Decreased	-2.454	9	-	BTK, CD44, CXCL2, ICAM1, ITGAL, RAC2, SELL, SELPLG, VAV1
		Cellular Movement, Hematological System Development and Function, Immune Cell Trafficking, Inflammatory Response	chemotaxis of antigen presenting cells	6.54e-07	-	-1.982	16	-	APP, CCL5, CCR5, CD74, CDKN1A, Ear2 (includes others), FPR2, ICAM1, LGALS3, LITAF, MARCO, MYD88, PFN1, PLCG2, SELL, TLR2
		Cellular Movement, Hematological System Development and Function, Immune Cell Trafficking, Inflammatory Response	chemotaxis of lymphocytes	1.49e-06	Decreased	-2.16	12	Ccl27a	CCL4, CD40, CD74, Chil3/Chil4, CXCL13, CXCL16, Cxcl9, ELMO1, NEDD9, RAC2, RGS1
		Cellular Movement, Hematological System Development and Function, Immune Cell Trafficking, Inflammatory Response	chemotaxis of mononuclear leukocytes	1.63e-06	Decreased	-2.33	13	Ccl27a	CCL4, CCL5, CD40, CD74, Chil3/Chil4, CXCL13, CXCL16, Cxcl9, ELMO1, NEDD9, RAC2, RGS1
		Cellular Movement, Hematological System Development and Function, Immune Cell Trafficking, Inflammatory Response	chemotaxis of macrophages	4.96e-06	-	-1.715	13	-	APP, CCL5, CCR5, CD74, CDKN1A, FPR2, ICAM1, LGALS3, LITAF, MYD88, PFN1, SELL, TLR2
		Cellular Movement, Hematological System Development and Function, Immune Cell Trafficking, Inflammatory Response	migration of dendritic cells	1.62e-05	-	-1.998	11	-	ASB2, CCL5, CD40, CD44, CXCL13, FPR2, HCLS1, ICAM1, PTPN6, SIRPA, WAS
		Cellular Movement, Hematological System Development and Function, Immune Cell Trafficking, Inflammatory Response	migration of neutrophils	2.31e-05	Decreased	-3.111	12	-	CCL5, CD44, CXCL2, IL1B, ITGAL, MYD88, PTPN6, S100A8, S100A9, SELL, SELPLG, VAV1
		Cellular Movement, Hematological System Development and Function, Immune Cell Trafficking, Inflammatory Response	migration of macrophages	2.66e-05	Decreased	-2.039	10	VEGFA	CCL4, CCL5, CCR5, CSF1R, ITGAL, RAC2, TLR2, TNFAIP8L2, TYROBP
		Cellular Movement, Immune Cell Trafficking	leukocyte migration	4.46e-35	Decreased	-5.022	117	Ccl27a, EGFR, HYAL1, SERPINA1, SREBF1, SPHK2, VEGFA, Wfdc17, ZAP70	ACTB, ADRBK1, ALOX5AP, APP, ASB2, BTK, CAPG, CCL4, CCL5, Ccl6, CCR5, CD14, CD274, CD40, CD44, CD63, CD74, CD86, CD9, CD93, CDKN1A, CHI3L1, Chil3/Chil4, CIITA, CLEC4E, CORO1A, CPB2, CSF1R, CTSC, CXCL13, CXCL16, CXCL2, Cxcl9, CYTIP, Ear2 (includes others), ELMO1, FAS, FCER1G, FCGR2A, FCGR3A/FCGR3B, FERMT3, FPR2, FYB, GAL3ST1, GNA13, HCLS1, HDC, HLA-A, HMOX1, ICAM1, IFNGR1, IL1A, IL1B, IL1RN, Irgm1,…
		Cellular Movement, Immune Cell Trafficking	emigration of leukocytes	1.29e-06	Decreased	-2.8	9	-	BTK, CD44, CXCL2, CYTIP, FCGR2A, IL1B, SELPLG, SIRPA, VCAM1
Cellular Development	27
		Cancer, Cellular Development, Cellular Growth and Proliferation, Organismal Injury and Abnormalities, Tumor Morphology	proliferation of melanoma cells	2.72e-05	-	-	4	-	BIRC5, RCAN1, STAT1
		Cell-mediated Immune Response, Cellular Development, Cellular Function and Maintenance, Cellular Growth and Proliferation, Embryonic Development, Hematological System Development and Function, Hematopoiesis, Lymphoid Tissue Structure and Development, Organ Development, Organismal Development, Tissue Development	formation of thymocytes	3.55e-05	Decreased	-2.042	14	ZAP70	BIRC5, CD3D, CD3G, CD74, CDKN1A, IKZF1, IL2RG, IRF1, ITGAL, LAT2, RASGRP1, THEMIS2, TYROBP,
		Cell-mediated Immune Response, Cellular Development, Cellular Function and Maintenance, Cellular Growth and Proliferation, Hematological System Development and Function, Hematopoiesis, Lymphoid Tissue Structure and Development, Tissue Development	T cell development	5.85e-10	Decreased	-2.582	54	CISH, VEGFA, ZAP70	APAF1, BIRC5, CD274, CD3D, CD3G, CD40, CD74, CD86, CDKN1A, CIITA, CLEC6A, DOK2, FAS, FCER1G, FCGR2A, HLA-A, HLA-DMA, HLA-DQA1, HLA-DQB1, ICAM1, ID1, IFNGR1, IKZF1, IL1A, IL1B, IL2RG, IRF1, ITGAL, LAT2, LCK, LY9, MARCH1, MERTK, MYD88, NCKAP1L, PSMB8, PTPN6, RASGRP1, RSAD2, SASH3, SLA, SOCS2, SOCS3, STAT1, TAPBP, THEMIS2, TNFAIP3, TYROBP, USP18, VAV1, WAS
		Cell-mediated Immune Response, Cellular Development, Cellular Function and Maintenance, Cellular Growth and Proliferation, Hematological System Development and Function, Hematopoiesis, Lymphoid Tissue Structure and Development, Tissue Development	differentiation of T lymphocytes	8.52e-07	Decreased	-2.475	36	CISH, SOCS2, ZAP70	APAF1, CD274, CD3D, CD3G, CD74, CD86, CIITA, CLEC6A, HLA-DMA, HLA-DQA1, ICAM1, ID1, IFNGR1, IKZF1, IL1B, IL2RG, IRF1, ITGAL, LCK, MARCH1, MERTK, MYD88, NCKAP1L, PTPN6, RSAD2, SASH3, SLA, SOCS3, STAT1, TNFAIP3, USP18, VAV1, WAS
		Cellular Development	differentiation of cells	1.14e-07	Decreased	-2.453	134	CADPS2, CBS/CBSL, CELA1, CISH, COL18A1, DEPTOR, DHCR7, EBP, KLF9NFIX, NOX4, NR1D1, NUDT7, PSEN2, SLC46A1, SOCS2, SREBF1, VEGFA, Wfdc21, ZAP70	ADK, ADRB2, ALAS2, APAF1, APCS, APP, ARHGAP26, ARHGEF3, ARL11, ASAH1, ASB2, AXL, BATF2, BNIP2, BTK, CD274, CD3D, CD3G, CD40, CD44, CD72, CD74, CD86, CD9, CDKN1A, CEBPB, CIITA, CLEC6A, CSF1R, CSF2RA, Cxcl9, DOCK10, DYNLL1, EDNRB, EEF2, EGFR, FAS, FCER1G, GLG1, GNA13, GRN, HCLS1, HES6, HLA-DMA, HLA-DQA1, HLA-DQB1, ICAM1, ID1, IFI16, IFNGR1, IGF1, IKZF1, IL1B, IL1RAP, IL1RN, IL2RG, IRAK3, IRF1, ISG1…
		Cellular Development, Cellular Growth and Proliferation	proliferation of blood cells	4.35e-26	-	-1.406	102	CBS/CBSL, CISH, EGFR, GSTP1, SLC29A1, SOCS2, SPHK2, SUCNR1, VEGFA, ZAP70	ARHGDIB, AXL, BIRC5, BTK, CCL5, CCR5, CD14, CD274, CD3G, CD40, CD44, CD72, CD74, CD86, CDKN1A, CEBPB, CIITA, CORO1A, CSF1R, CSF2RA, CXCL16, CXCL2, CYTIP, DOK2, FAS, FCER1G, FCGR2A, FYB, HCLS1, HLA-DMA, ICAM1, IFNGR1, IGF1, IKZF1, IL1A, IL1B, IL2RG, IRF1, Irgm1, ISG15, ITGAL, LAPTM5, LAT2, LCK, LCP1, LGALS1, LGALS3, LILRB3, Ly6a (includes others), LY86, LY9, MAP3K1, MERTK, MYD88, NCKAP1L, PLCG2, P…
		Cellular Development, Cellular Growth and Proliferation, Hematological System Development and Function	proliferation of immune cells	1.05e-26	-	-1.24	100	CBS/CBSL, CISH, GSTP1, SLC29A1, SOCS3, SPHK2, SUCNR1, VEGFA, ZAP70	ARHGDIB, AXL, BIRC5, BTK, CCL5, CCR5, CD14, CD274, CD3G, CD40, CD44, CD72, CD74, CD86, CDKN1A, CEBPB, CIITA, CORO1A, CSF1R, CSF2RA, CXCL16, CXCL2, CYTIP, DOK2, FAS, FCER1G, FCGR2A, FYB, HCLS1, HLA-DMA, ICAM1, IFNGR1, IGF1, IKZF1, IL1A, IL1B, IL2RG, IRF1, Irgm1, ISG15, ITGAL, LAPTM5, LAT2, LCK, LCP1, LGALS1, LGALS3, LILRB3, Ly6a (includes others), LY86, LY9, MAP3K1, MERTK, MYD88, NCKAP1L, PLCG2, P…
		Cellular Development, Cellular Growth and Proliferation, Hematological System Development and Function	proliferation of mononuclear leukocytes	3.56e-26	-	-1.336	96	CBS/CBSL, CISH, CORO1A, SPHK2, SPIC, VEGFA, ZAP70	ARHGDIB, AXL, BIRC5, BTK, CCL5, CCR5, CD14, CD274, CD3G, CD40, CD44, CD72, CD74, CD86, CDKN1A, CEBPB, CIITA, CSF1R, CSF2RA, CXCL2, CYTIP, DOK2, FAS, FCER1G, FCGR2A, FYB, GSTP1, HCLS1, HLA-DMA, ICAM1, IFNGR1, IKZF1, IL1A, IL1B, IL2RG, IRF1, Irgm1, ISG15, ITGAL, LAPTM5, LAT2, LCK, LCP1, LGALS1, LILRB3, Ly6a (includes others), LY86, LY9, MAP3K1, MERTK, MYD88, NCKAP1L, PLCG2, PLEKHA1, PLEKHA2, PPARG,…
		Cellular Development, Cellular Growth and Proliferation, Hematological System Development and Function	proliferation of lymphocytes	1.37e-24	-	-1.297	93	CBS/CBSL, CISH, SPHK2, SUCNR1, VEGFA, ZAP70	ARHGDIB, AXL, BIRC5, BTK, CCL5, CCR5, CD14, CD274, CD3G, CD40, CD44, CD72, CD74, CD86, CDKN1A, CEBPB, CIITA, CORO1A, CSF2RA, CYTIP, DOK2, FAS, FCER1G, FCGR2A, FYB, HCLS1, HLA-DMA, ICAM1, IFNGR1, IKZF1, IL1A, IL1B, IL2RG, IRF1, Irgm1, ISG15, ITGAL, LAPTM5, LAT2, LCK, LCP1, LGALS1, LILRB3, Ly6a (includes others), LY86, LY9, MAP3K1, MERTK, MYD88, NCKAP1L, PLCG2, PLEKHA1, PLEKHA2, PPARG, PRKCB, PRKCD…
		Cellular Development, Cellular Growth and Proliferation, Hematological System Development and Function	cell proliferation of T lymphocytes	2.79e-20	-	-1.791	74	CBS/CBSL, CISH, SPHK2, SUCNR1, VEGFA, ZAP70	ARHGDIB, AXL, BIRC5, CCL5, CCR5, CD274, CD3G, CD40, CD44, CD74, CD86, CDKN1A, CEBPB, CIITA, CORO1A, CSF2RA, CYTIP, DOK2, FAS, FCER1G, FYB, HCLS1, HLA-DMA, ICAM1, IFNGR1, IKZF1, IL1A, IL1B, IL2RG, IRF1, Irgm1, ITGAL, LAPTM5, LAT2, LCK, LCP1, LGALS1, Ly6a (includes others), LY9, MERTK, MYD88, NCKAP1L, PPARG, PSMB10, PTPN6, RAC2, RASGRP1, RCAN1, RCAN2, SAMSN1, SASH3, SELL, Serpina3g (includes others…
		Cellular Development, Cellular Growth and Proliferation, Hematological System Development and Function, Hematopoiesis	proliferation of hematopoietic cells	1.28e-06	-	-0.032	25	EGFR, SOCS2, VEGFA, ZAP70	BTK, CD40, CDKN1A, CEBPB, CXCL2, FYB, GSTP1, IKZF1, IL1A, IL1B, IL2RG, LY9, PTPN6, RAC2, RASGRP1, RCAN1, SOCS3, STAT1, TNFAIP3, TP53INP1, WAS
		Cellular Development, Cellular Growth and Proliferation, Hematological System Development and Function, Hematopoiesis	proliferation of hematopoietic progenitor cells	1.49e-06	-	0.454	24	EGFR, GSTP1, SOCS2, VEGFA, ZAP70	BTK, CD40, CDKN1A, CEBPB, CXCL2, FYB, IKZF1, IL1A, IL1B, IL2RG, LY9, PTPN6, RASGRP1, RCAN1, SOCS3, STAT1, TNFAIP3, TP53INP1, WAS
		Cellular Development, Cellular Growth and Proliferation, Hematological System Development and Function, Hematopoiesis, Lymphoid Tissue Structure and Development, Tissue Development	development of leukocytes	8.16e-12	Decreased	-2.769	65	CISH, VEGFA, ZAP70	APAF1, AXL, BIRC5, BTK, CD274, CD3D, CD3G, CD40, CD74, CD86, CD9, CDKN1A, CEBPB, CIITA, CLEC6A, CSF1R, DOK2, FAS, FCER1G, FCGR2A, HLA-A, HLA-DMA, HLA-DQA1, HLA-DQB1, ICAM1, ID1, IFNGR1, IKZF1, IL1A, IL1B, IL1RN, IL2RG, IRF1, ITGAL, LAT2, LCK, LY9, MARCH1, MERTK, MYD88, NCKAP1L, NQO1, PLCG2, PLEKHA1, PLEKHA2, PPARG, PSMB8, PTPN6, RASGRP1, RSAD2, SASH3, SLA, SOCS2, SOCS3, STAT1, TAPBP, THEMIS2, TNF…
		Cellular Development, Cellular Growth and Proliferation, Hematological System Development and Function, Hematopoiesis, Lymphoid Tissue Structure and Development, Tissue Development	development of lymphocytes	2.36e-11	Decreased	-3.139	61	CISH, VEGFA, ZAP70	APAF1, AXL, BIRC5, BTK, CD274, CD3D, CD3G, CD40, CD74, CD86, CDKN1A, CEBPB, CIITA, CLEC6A, DOK2, FAS, FCER1G, FCGR2A, HLA-A, HLA-DMA, HLA-DQA1, HLA-DQB1, ICAM1, ID1, IFNGR1, IKZF1, IL1A, IL1B, IL2RG, IRF1, ITGAL, LAT2, LCK, LY9, MARCH1, MERTK, MYD88, NCKAP1L, PLCG2, PLEKHA1, PLEKHA2, PPARG, PSMB8, PTPN6, RASGRP1, RSAD2, SASH3, SLA, SOCS2, SOCS3, STAT1, TAPBP, THEMIS2, TNFAIP3, TYROBP, USP18, VAV1…
		Cellular Development, Cellular Growth and Proliferation, Hematological System Development and Function, Hematopoiesis, Tissue Development	development of blood cells	2.78e-10	Decreased	-2.547	67	CISH, EGFR, SOCS2, VEGFA, ZAP70	APAF1, AXL, BIRC5, BTK, CD274, CD3D, CD3G, CD40, CD74, CD86, CD9, CDKN1A, CEBPB, CIITA, CLEC6A, CSF1R, DOK2, EBP, FAS, FCER1G, FCGR2A, HLA-A, HLA-DMA, HLA-DQA1, HLA-DQB1, ICAM1, ID1, IFNGR1, IKZF1, IL1A, IL1B, IL1RN, IL2RG, IRF1, ITGAL, LAT2, LCK, LY9, MARCH1, MERTK, MYD88, NCKAP1L, NQO1, PLCG2, PLEKHA1, PLEKHA2, PPARG, PSMB8, PTPN6, RASGRP1, RSAD2, SASH3, SLA, SOCS3, STAT1, TAPBP, THEMIS2, TNFAI…
		Cellular Development, Cellular Growth and Proliferation, Hematological System Development and Function, Hematopoiesis, Tissue Development	development of hematopoietic progenitor cells	1.71e-05	-	-1.744	21	EGFR, ZAP70	BIRC5, BTK, CD3D, CD3G, CD74, CDKN1A, IFNGR1, IKZF1, IL2RG, IRF1, ITGAL, LAT2, NQO1, PLCG2, RASGRP1, STAT1, THEMIS2, TYROBP, VAV1,
		Cellular Development, Cellular Growth and Proliferation, Hematological System Development and Function, Humoral Immune Response	proliferation of B lymphocytes	1.6e-11	-	0.847	38	-	ARHGDIB, AXL, BTK, CD14, CD40, CD44, CD72, CD74, CDKN1A, CEBPB, FAS, IL2RG, LCP1, LILRB3, LY86, MAP3K1, MERTK, MYD88, PLCG2, PLEKHA1, PLEKHA2, PPARG, PRKCB, PRKCD, PTPN6, SAMSN1, SASH3, SH3KBP1, SLPI, SPIC, STAT1, TNFAIP3, TNFRSF21, TP53INP1, TYROBP, UNC93B1, VAV1, WAS
		Cellular Development, Cellular Growth and Proliferation, Lymphoid Tissue Structure and Development, Organ Development	proliferation of splenocytes	1.52e-05	-	-0.426	12	CISH	APP, BTK, CD44, CDKN1A, CHI3L1, IFNGR1, IL1RN, IL2RG, MYD88, PPARG, TLR2
		Cellular Development, Connective Tissue Development and Function, Skeletal and Muscular System Development and Function, Tissue Development	differentiation of osteoclasts	2.24e-06	-	-0.412	20	-	ADK, ADRB2, BTK, CEBPB, CSF1R, DYNLL1, FCER1G, ID1, IRAK3, Ly6a (includes others), LY6E, MYD88, PLCG2, SIRPA, SNX10, SOCS3, STAT1, TLR2, TYROBP, WAS
		Cellular Development, Hematological System Development and Function	differentiation of blood cells	5.61e-12	Decreased	-3.054	77	CISH, EGFR, PSEN2, VEGFA, ZAP70	ALAS2, APAF1, APCS, ARL11, AXL, BATF2, BTK, CD274, CD3D, CD3G, CD40, CD72, CD74, CD86, CIITA, CLEC6A, CSF1R, CSF2RA, EBP, EEF2, FAS, HCLS1, HLA-DMA, HLA-DQA1, HLA-DQB1, ICAM1, ID1, IFNGR1, IGF1, IKZF1, IL1B, IL1RN, IL2RG, IRF1, ISG15, ITGAL, KCNAB2, KLHL6, LCK, LCN2, LCP1, LGALS1, LGALS3, LILRB3, MARCH1, MERTK, MMP14, MYD88, NCKAP1L, PLCG2, PLD4, PLSCR1, PRDX3, PRKCD, PTPN6, RAC2, RSAD2, SASH3, S…
		Cellular Development, Hematological System Development and Function, Hematopoiesis	differentiation of leukocytes	4.03e-11	Decreased	-3.085	64	CISH, SOCS2, ZAP70	APAF1, APCS, AXL, BATF2, BTK, CD274, CD3D, CD3G, CD40, CD72, CD74, CD86, CIITA, CLEC6A, CSF1R, CSF2RA, FAS, HCLS1, HLA-DMA, HLA-DQA1, HLA-DQB1, ICAM1, ID1, IFNGR1, IGF1, IKZF1, IL1B, IL1RN, IL2RG, IRF1, ITGAL, KLHL6, LCK, LCP1, LGALS1, LGALS3, LILRB3, MARCH1, MERTK, MMP14, MYD88, NCKAP1L, PLCG2, PLSCR1, PRDX3, PRKCD, PTPN6, RAC2, RSAD2, SASH3, SLA, SOCS3, SPPL2A, STAT1, TIMP1, TLR2, TNFAIP3, TYRO…
		Cellular Development, Hematological System Development and Function, Hematopoiesis	differentiation of lymphocytes	1.57e-08	Decreased	-2.831	49	CISH, SOCS2, ZAP70	APAF1, AXL, BTK, CD274, CD3D, CD3G, CD72, CD74, CD86, CIITA, , CLEC6A, FAS, HLA-DMA, HLA-DQA1, HLA-DQB1, ICAM1, ID1, IFNGR1, IKZF1, IL1B, IL2RG, IRF1, ITGAL, KLHL6, LCK, LCP1, LGALS1, LGALS3, MARCH1, MERTK, MMP14, MYD88, NCKAP1L, PLCG2, PRKCD, PTPN6, RSAD2, SASH3, SLA, SOCS3, SPPL2A, STAT1, TNFAIP3, USP18, VAV1, WAS
		Cellular Development, Hematological System Development and Function, Hematopoiesis	differentiation of mononuclear leukocytes	1.96e-08	Decreased	-2.831	50	CISH, SOCS2, ZAP70	APAF1, APCS, AXL, BTK, CD274, CD3D, CD3G, CD72, CD74, CD86, CIITA, , CLEC6A, FAS, HLA-DMA, HLA-DQA1, HLA-DQB1, ICAM1, ID1, IFNGR1, IKZF1, IL1B, IL2RG, IRF1, ITGAL, KLHL6, LCK, LCP1, LGALS1, LGALS3, MARCH1, MERTK, MMP14, MYD88, NCKAP1L, PLCG2, PRKCD, PTPN6, RSAD2, SASH3, SLA, SOCS3, SPPL2A, STAT1, TNFAIP3, USP18, VAV1, WAS,
		Cellular Development, Hematological System Development and Function, Hematopoiesis	maturation of lymphocytes	3.83e-06	Decreased	-2.012	15	-	APP, BIRC5, BTK, CD40, CD86, LCK, LCP1, PARP14, PLCG2, PTPN6, RASGRP1, SELL, Slfn1, TYROBP, VAV1
		Cellular Development, Hematological System Development and Function, Hematopoiesis	differentiation of antigen presenting cells	4.08e-05	-	-1.584	15	-	BATF2, BTK, CD40, CSF1R, CSF2RA, HCLS1, IKZF1, IL1RN, LILRB3, MYD88, SLA, SOCS3, TIMP1, TLR2, TYROBP
		Cellular Development, Hematopoiesis	maturation of leukocytes	3.73e-08	Decreased	-2.145	23	-	APP, BIRC5, BTK, CCL5, CD40, CD86, FAS, HMOX1, IL1B, IRF1, LCK, LCP1, MYD88, PARP14, PLCG2, PTPN6, RASGRP1, SELL, Slfn1, STAT1, TLR2, TYROBP, VAV1
		Cellular Development, Tissue Development	differentiation of connective tissue	1.56e-05	-	-1.428	48	EGFR, SREBF1, VEGFA, Wfdc21	ADK, ADRB2, ALAS2, APCS, AXL, BTK, CEBPB, CSF1R, DYNLL1, FAS, FCER1G, GLG1, GRN, HCLS1, ID1, IFI16, IL1B, IRAK3, ISG15, LCN2, Ly6a (includes others), LY6E, MERTK, MMP14, MYD88, NCKAP1L, NR1D1, NUDT7, PEX11A, PLAC8, PLCG2, PPARG, PPP1CA, PRKCD, PSMB8, SIRPA, SLC46A1, SNX10, SOCS3, STAT1, TIMP1, TLR2, TYROB, WAS
Cellular Growth and Proliferation	21
		Cancer, Cellular Development, Cellular Growth and Proliferation, Organismal Injury and Abnormalities, Tumor Morphology	proliferation of melanoma cells	2.72e-05	-	-	4	Ccl27a	BIRC5, RCAN1, STAT1
		Cell-mediated Immune Response, Cellular Development, Cellular Function and Maintenance, Cellular Growth and Proliferation, Embryonic Development, Hematological System Development and Function, Hematopoiesis, Lymphoid Tissue Structure and Development, Organ Development, Organismal Development, Tissue Development	formation of thymocytes	3.55e-05	Decreased	-2.042	14	ZAP70	BIRC5, CD3D, CD3G, CD74, CDKN1A, IKZF1, IL2RG, IRF1, ITGAL, LAT2, RASGRP1, THEMIS2, TYROBP
		Cell-mediated Immune Response, Cellular Development, Cellular Function and Maintenance, Cellular Growth and Proliferation, Hematological System Development and Function, Hematopoiesis, Lymphoid Tissue Structure and Development, Tissue Development	T cell development	5.85e-10	Decreased	-2.582	54	CISH, VEGFA, ZAP70	APAF1, BIRC5, CD274, CD3D, CD3G, CD40, CD74, CD86, CDKN1A, CIITA, , CLEC6A, DOK2, FAS, FCER1G, FCGR2A, HLA-A, HLA-DMA, HLA-DQA1, HLA-DQB1, ICAM1, ID1, IFNGR1, IKZF1, IL1A, IL1B, IL2RG, IRF1, ITGAL, LAT2, LCK, LY9, MARCH1, MERTK, MYD88, NCKAP1L, PSMB8, PTPN6, RASGRP1, RSAD2, SASH3, SLA, SOCS2, SOCS3, STAT1, TAPBP, THEMIS2, TNFAIP3, TYROBP, USP18, VAV1, WAS
		Cell-mediated Immune Response, Cellular Development, Cellular Function and Maintenance, Cellular Growth and Proliferation, Hematological System Development and Function, Hematopoiesis, Lymphoid Tissue Structure and Development, Tissue Development	differentiation of T lymphocytes	8.52e-07	Decreased	-2.475	36	CISH, SOCS2, ZAP70	APAF1, CD274, CD3D, CD3G, CD74, CD86, CIITA, CLEC6A, HLA-DMA, HLA-DQA1, ICAM1, ID1, IFNGR1, IKZF1, IL1B, IL2RG, IRF1, ITGAL, LCK, MARCH1, MERTK, MYD88, NCKAP1L, PTPN6, RSAD2, SASH3, SLA, SOCS3, STAT1, TNFAIP3, USP18, VAV1, WAS
		Cellular Development, Cellular Growth and Proliferation	proliferation of blood cells	4.35e-26	-	-1.406	102	CBS/CBSL, CISH, EGFR, SLC29A1, SOCS2, SPHK2, SUCNR1, VEGFA, ZAP70	ARHGDIB, AXL, BIRC5, BTK, CCL5, CCR5, CD14, CD274, CD3G, CD40, CD44, CD72, CD74, CD86, CDKN1A, CEBPB, CIITA, CORO1A, CSF1R, CSF2RA, CXCL16, CXCL2, CYTIP, DOK2, FAS, FCER1G, FCGR2A, FYB, GSTP1, HCLS1, HLA-DMA, ICAM1, IFNGR1, IGF1, IKZF1, IL1A, IL1B, IL2RG, IRF1, Irgm1, ISG15, ITGAL, LAPTM5, LAT2, LCK, LCP1, LGALS1, LGALS3, LILRB3, Ly6a (includes others), LY86, LY9, MAP3K1, MERTK, MYD88, NCKAP1L, P…
		Cellular Development, Cellular Growth and Proliferation, Hematological System Development and Function	proliferation of immune cells	1.05e-26	-	-1.24	100	CBS/CBSL, CISH, GSTP1, SPHK2, SUCNR1, VEGFA, ZAP70	ARHGDIB, AXL, BIRC5, BTK, CCL5, CCR5, CD14, CD274, CD3G, CD40, CD44, CD72, CD74, CD86, CDKN1A, CEBPB, CIITA, CORO1A, CSF1R, CSF2RA, CXCL16, CXCL2, CYTIP, DOK2, FAS, FCER1G, FCGR2A, FYB, HCLS1, HLA-DMA, ICAM1, IFNGR1, IGF1, IKZF1, IL1A, IL1B, IL2RG, IRF1, Irgm1, ISG15, ITGAL, LAPTM5, LAT2, LCK, LCP1, LGALS1, LGALS3, LILRB3, Ly6a (includes others), LY86, LY9, MAP3K1, MERTK, MYD88, NCKAP1L, PLCG2, P…
		Cellular Development, Cellular Growth and Proliferation, Hematological System Development and Function	proliferation of mononuclear leukocytes	3.56e-26	-	-1.336	96	CBS/CBSL, CISH, GSTP1, SPHK2, SUCNR1, VEGFA, ZAP70	ARHGDIB, AXL, BIRC5, BTK, CCL5, CCR5, CD14, CD274, CD3G, CD40, CD44, CD72, CD74, CD86, CDKN1A, CEBPB, CIITA, CORO1A, CSF1R, CSF2RA, CXCL2, CYTIP, DOK2, FAS, FCER1G, FCGR2A, FYB, HCLS1, HLA-DMA, ICAM1, IFNGR1, IKZF1, IL1A, IL1B, IL2RG, IRF1, Irgm1, ISG15, ITGAL, LAPTM5, LAT2, LCK, LCP1, LGALS1, LILRB3, Ly6a (includes others), LY86, LY9, MAP3K1, MERTK, MYD88, NCKAP1L, PLCG2, PLEKHA1, PLEKHA2, PPARG…
		Cellular Development, Cellular Growth and Proliferation, Hematological System Development and Function	proliferation of lymphocytes	1.37e-24	-	-1.297	93	CBS/CBSL, CISH, SPHK2, SPIC, STAT1, STK17B, SUCNR1, VEGFA, ZAP70	ARHGDIB, AXL, BIRC5, BTK, CCL5, CCR5, CD14, CD274, CD3G, CD40, CD44, CD72, CD74, CD86, CDKN1A, CEBPB, CIITA, CORO1A, CSF2RA, CYTIP, DOK2, FAS, FCER1G, FCGR2A, FYB, HCLS1, HLA-DMA, ICAM1, IFNGR1, IKZF1, IL1A, IL1B, IL2RG, IRF1, Irgm1, ISG15, ITGAL, LAPTM5, LAT2, LCK, LCP1, LGALS1, LILRB3, Ly6a (includes others), LY86, LY9, MAP3K1, MERTK, MYD88, NCKAP1L, PLCG2, PLEKHA1, PLEKHA2, PPARG, PRKCB, PRKCD…
		Cellular Development, Cellular Growth and Proliferation, Hematological System Development and Function	cell proliferation of T lymphocytes	2.79e-20	-	-1.791	74	CBS/CBSL, CISH, CORO1A, SPHK2, SUCNR1, VEGFA, ZAP70	ARHGDIB, AXL, BIRC5, CCL5, CCR5, CD274, CD3G, CD40, CD44, CD74, CD86, CDKN1A, CEBPB, CIITA, CSF2RA, CYTIP, DOK2, FAS, FCER1G, FYB, HCLS1, HLA-DMA, ICAM1, IFNGR1, IKZF1, IL1A, IL1B, IL2RG, IRF1, Irgm1, ITGAL, LAPTM5, LAT2, LCK, LCP1, LGALS1, Ly6a (includes others), LY9, MERTK, MYD88, NCKAP1L, PPARG, PSMB10, PTPN6, RAC2, RASGRP1, RCAN1, RCAN2, SAMSN1, SASH3, SELL, Serpina3g (includes others), SH2D2…
		Cellular Development, Cellular Growth and Proliferation, Hematological System Development and Function, Hematopoiesis	proliferation of hematopoietic cells	1.28e-06	-	-0.032	25	EGFR, GSTP1, SOCS2, VEGFA, ZAP70	BTK, CD40, CDKN1A, CEBPB, CXCL2, FYB, IKZF1, IL1A, IL1B, IL2RG, LY9, PTPN6, RAC2, RASGRP1, RCAN1, SOCS3, STAT1, TNFAIP3, TP53INP1, WAS
		Cellular Development, Cellular Growth and Proliferation, Hematological System Development and Function, Hematopoiesis	proliferation of hematopoietic progenitor cells	1.49e-06	-	0.454	24	EGFR, VEGFA, ZAP70	BTK, CD40, CDKN1A, CEBPB, CXCL2, FYB, GSTP1, IKZF1, IL1A, IL1B, IL2RG, LY9, PTPN6, RASGRP1, RCAN1, SOCS2, SOCS3, STAT1, TNFAIP3, TP53INP1, WAS
		Cellular Development, Cellular Growth and Proliferation, Hematological System Development and Function, Hematopoiesis, Lymphoid Tissue Structure and Development, Tissue Development	development of leukocytes	8.16e-12	Decreased	-2.769	65	CISH, SOCS2, VEGFA, ZAP70	APAF1, AXL, BIRC5, BTK, CD274, CD3D, CD3G, CD40, CD74, CD86, CD9, CDKN1A, CEBPB, CIITA, CLEC6A, CSF1R, DOK2, FAS, FCER1G, FCGR2A, HLA-A, HLA-DMA, HLA-DQA1, HLA-DQB1, ICAM1, ID1, IFNGR1, IKZF1, IL1A, IL1B, IL1RN, IL2RG, IRF1, ITGAL, LAT2, LCK, LY9, MARCH1, MERTK, MYD88, NCKAP1L, NQO1, PLCG2, PLEKHA1, PLEKHA2, PPARG, PSMB8, PTPN6, RASGRP1, RSAD2, SASH3, SLA, SOCS3, STAT1, TAPBP, THEMIS2, TNFAIP3, T…
		Cellular Development, Cellular Growth and Proliferation, Hematological System Development and Function, Hematopoiesis, Lymphoid Tissue Structure and Development, Tissue Development	development of lymphocytes	2.36e-11	Decreased	-3.139	61	CISH, SOCS2, VEGFA, ZAP70	APAF1, AXL, BIRC5, BTK, CD274, CD3D, CD3G, CD40, CD74, CD86, CDKN1A, CEBPB, CIITA, CLEC6A, DOK2, FAS, FCER1G, FCGR2A, HLA-A, HLA-DMA, HLA-DQA1, HLA-DQB1, ICAM1, ID1, IFNGR1, IKZF1, IL1A, IL1B, IL2RG, IRF1, ITGAL, LAT2, LCK, LY9, MARCH1, MERTK, MYD88, NCKAP1L, PLCG2, PLEKHA1, PLEKHA2, PPARG, PSMB8, PTPN6, RASGRP1, RSAD2, SASH3, SLA, SOCS3, STAT1, TAPBP, THEMIS2, TNFAIP3, TYROBP, USP18, VAV1, WAS
		Cellular Development, Cellular Growth and Proliferation, Hematological System Development and Function, Hematopoiesis, Tissue Development	development of blood cells	2.78e-10	Decreased	-2.547	67	CISH, EGFR, SOCS2, VEGFA, ZAP70	APAF1, AXL, BIRC5, BTK, CD274, CD3D, CD3G, CD40, CD74, CD86, CD9, CDKN1A, CEBPB, CIITA, CLEC6A, CSF1R, DOK2, EBP, FAS, FCER1G, FCGR2A, HLA-A, HLA-DMA, HLA-DQA1, HLA-DQB1, ICAM1, ID1, IFNGR1, IKZF1, IL1A, IL1B, IL1RN, IL2RG, IRF1, ITGAL, LAT2, LCK, LY9, MARCH1, MERTK, MYD88, NCKAP1L, NQO1, PLCG2, PLEKHA1, PLEKHA2, PPARG, PSMB8, PTPN6, RASGRP1, RSAD2, SASH3, SLA, OCS3, STAT1, TAPBP, THEMIS2, TNFAIP…
		Cellular Development, Cellular Growth and Proliferation, Hematological System Development and Function, Hematopoiesis, Tissue Development	development of hematopoietic progenitor cells	1.71e-05	-	-1.744	21	EGFR, ZAP70	BIRC5, BTK, CD3D, CD3G, CD74, CDKN1A, IFNGR1, IKZF1, IL2RG, IRF1, ITGAL, LAT2, NQO1, PLCG2, RASGRP1, STAT1, THEMIS2, TYROBP, VAV1
		Cellular Development, Cellular Growth and Proliferation, Hematological System Development and Function, Humoral Immune Response	proliferation of B lymphocytes	1.6e-11	-	0.847	38	-	ARHGDIB, AXL, BTK, CD14, CD40, CD44, CD72, CD74, CDKN1A, CEBPB, FAS, IL2RG, LCP1, LILRB3, LY86, MAP3K1, MERTK, MYD88, PLCG2, PLEKHA1, PLEKHA2, PPARG, PRKCB, PRKCD, PTPN6, SAMSN1, SASH3, SH3KBP1, SLPI, SPIC, STAT1, TNFAIP3, TNFRSF21, TP53INP1, TYROBP, UNC93B1, VAV1, WAS
		Cellular Development, Cellular Growth and Proliferation, Lymphoid Tissue Structure and Development, Organ Development	proliferation of splenocytes	1.52e-05	-	-0.426	12	CISH	APP, BTK, CD44, CDKN1A, CHI3L1, , IFNGR1, IL1RN, IL2RG, MYD88, PPARG, TLR2
		Cellular Growth and Proliferation	proliferation of cells	1.5e-19	-	-1.678	194	CBS/CBSL, Ccl27a, CISH, COL18A1, EGFR, GJB1, GSTP1, NOX4, PSEN2, SERPINE2, SLC29A1, SOCS2, SPHK2, SUCNR1, VEGFA, Wfdc17, ZAP70	ABCC3, ABCC4, ACTB, ANXA2, APAF1, APOBEC1, APP, ARHGDIB, AXL, BIRC5, BTK, CBR1, CCL5, CCR5, CD14, CD274, CD3G, CD40, CD44, CD72, CD74, CD86, CD9, CDKN1A, CEBPB, CELA1, CHI3L1, CIITA, CORO1A, CPB2, CSF1R, CSF2RA, CXCL16, CXCL2, CYP4F2, CYP7B1, CYTIP, DCT, DHCR7, DOK2, ECSIT, EHD4, EIF4E3, ENTPD5, FAS, FCER1G, FCGR2A, FGF21, FPR2, FYB, GAL3ST1, GBP2, GHR, GNB1, GNG2, GRN, HAT1, HCLS1, HLA-DMA, HLA-…
		Cellular Growth and Proliferation	cytostasis	4.96e-05	-	-1.546	15	COL18A1, EGFR	ABCC3, CD40, CDKN1A, GBP2, IFI16, IGF1, Igtp, IKZF1, Irgm1, PLAGL2, PRKCB, STAT1, TIMP1
		Cellular Growth and Proliferation, Lymphoid Tissue Structure and Development	proliferation of lymphatic system cells	3.48e-07	-	-0.737	22	CISH	APP, BTK, CD40, CD44, CD86, CDKN1A, CHI3L1, IFNGR1, IKZF1, IL1B, IL1RN, IL2RG, MYD88, OSTF1, PPARG, RAC2, RCAN1, SOCS3, TLR2, VAV1, WAS
		Cellular Growth and Proliferation, Organismal Development	growth of bacteria	2.66e-05	-	1.832	10	Wfdc17	CPB2, CXCL2, IFNGR1, LYZ, MYD88, PRKCD, SFTPD, TLR2, USP18
Cell- To- Cell Signalling and Interaction	67
		Cell-To-Cell Signaling and Interaction	activation of cells	5.65e-23	Decreased	-3.121	89	CISH, CORO1A, GJB1, PSEN2, SERPINE2, SPHK2, SUCNR1, VEGFA, ZAP70	ADRBK1, ANXA2, APP, AXL, BTK, Ccl6, CD274, CD3D, CD3G, CD40, CD44, CD72, CD74, CD86, CDKN1A, CEBPB, CSF1R, CXCL2, DCT, FAS, FCER1G, FCGR2A, GNA13, GRN, HLA-A, HLA-DMA, HLA-DMB, HLA-DQA1, HLA-DQB1, ICAM1, IGF1, IL1B, IL1RN, IL2RG, IRAK3, IRF1, ITGAL, LAPTM5, LAT2, LCK, LCN2, LGALS1, LGALS3, LILRB3, MERTK, MMP14, MYD88, NFKBIZ, P2RY6, PCSK4, PLCG2, PPARG, PPT1, PRKCB, PRKCD, PRTN3, PSMB8, PSME1, PT…
		Cell-To-Cell Signaling and Interaction	adhesion of blood cells	1.67e-18	Decreased	-2.685	44	VEGFA, Wfdc17, ZAP70	APCS, AXL, BTK, CCR5, CD40, CD44, CD74, CD9, CXCL13, CXCL2, FAS, FCER1G, FCGR2A, FERMT3, FPR2, FYB, ICAM1, IFNGR1, IL1B, Irgm1, ITGAL, ITGB7, LCK, LILRB3, LTF, Ly6a (includes others), MARCO, MYD88, MYO1G, NEDD9, PLCG2, PTPN6, RAC2, SELL, SELPLG, SIRPA, SPON2, STAT1, TLR2, VAV1, VCAM1,
		Cell-To-Cell Signaling and Interaction	response of antigen presenting cells	1.81e-14	Decreased	-3.87	32	-	APP, BTK, CAPG, CCL5, CD14, CD44, CD68, CD74, CD93, CEBPB, CLEC6A, FAS, FCER1G, FCGR2A, HMOX1, IL1B, ISG15, LGALS3, MARCH1, MARCO, MFGE8, MYD88, PSMB8, S100A9, SAA1, SIRPA, SPIC, SPON2, TAPBP, TGM2, TLR2, WAS
		Cell-To-Cell Signaling and Interaction	response of myeloid cells	1.84e-13	Decreased	-3.212	30	-	APP, BTK, CAPG, CD14, CD44, CD93, CEBPB, CLEC6A, FAS, FCER1G, FCGR2A, ICAM1, IL1B, ISG15, ITGAL, LCN2, LGALS3, LILRB3, MARCO, MFGE8, MYD88, S100A9, SAA1, SIRPA, SPIC, TGM2, TLR2, TYROBP, VCAM1, WAS
		Cell-To-Cell Signaling and Interaction	response of mononuclear leukocytes	2.61e-08	-	-0.873	23	-	APP, AXL, CD40, CD86, CYP7B1, FAS, FCGR2A, HLA-DQB1, HMOX1, HSD3B7, ICAM1, LILRB3, MERTK, MYD88, PPARG, PSMB10, PTPN6, SELPLG, TAPBP, THY1, VAV1, VCAM1, WAS
		Cell-To-Cell Signaling and Interaction	aggregation of cells	2.8e-08	Decreased	-3.436	26	SERPINE2	AXL, BTK, CD40, CD9, FCER1G, FERMT3, GNA13, HCLS1, HDC, ICAM1, ITGAL, LCK, Ly6a (includes others), MERTK, PLCG2, PRKCD, PTPN6, SELL, , SFTPD, SGK1, SIRPA, TIMP1, TLR2, VAV1, ZAP70
		Cell-To-Cell Signaling and Interaction	binding of blood cells	7.36e-08	Decreased	-2.255	17	-	AXL, CD44, CXCL13, CXCL2, FERMT3, FYB, HLA-DMA, ICAM1, IFNGR1, ITGAL, ITGB7, MARCO, PTPN6, SELL, SELPLG, TLR2, VCAM1
		Cell-To-Cell Signaling and Interaction	binding of cells	1.06e-07	Decreased	-2.688	28	COL18A1	ANXA2, APP, AXL, CD44, CD9, CXCL13, CXCL2, FERMT3, FGF21, FYB, GAL3ST1, HLA-DMA, ICAM1, IFNGR1, ITGAL, ITGB7, MARCO, MFGE8, PCSK4, PPARG, PTPN6, SELL, SELPLG, TGM2, THY1, TLR2, VCAM1
		Cell-To-Cell Signaling and Interaction	response of granulocytes	2.5e-07	-	-0.934	13	-	CLEC6A, FAS, FCER1G, ICAM1, ITGAL, LCN2, LILRB3, MYD88, SAA1, TLR2, TYROBP, VCAM1, WAS
		Cell-To-Cell Signaling and Interaction	response of neuroglia	4.74e-05	-	-0.813	6	-	APP, CD14, IL1B, LILRB3, S100A9, TLR2
		Cell-To-Cell Signaling and Interaction, Cellular Compromise	respiratory burst of cells	4.53e-05	-	-	7	-	CXCL2, FCER1G, ICAM1, ITGAL, LILRB3, TYROBP, VCAM1
		Cell-To-Cell Signaling and Interaction, Cellular Function and Maintenance, Hematological System Development and Function, Inflammatory Response	phagocytosis by macrophages	2.48e-13	Decreased	-3.687	23	-	APP, BTK, CAPG, CD14, CD44, CD93, CEBPB, CLEC6A, FAS, FCER1G, FCGR2A, IL1B, ISG15, LGALS3, MARCO, MFGE8, MYD88, S100A9, SAA1, SIRPA, SPIC, TGM2, TLR2
		Cell-To-Cell Signaling and Interaction, Cellular Function and Maintenance, Hematological System Development and Function, Inflammatory Response	phagocytosis of myeloid cells	3.67e-13	Decreased	-3.957	25	-	APP, BTK, CAPG, CD14, CD44, CD93, CEBPB, CLEC6A, FAS, FCER1G, FCGR2A, IL1B, ISG15, LCN2, LGALS3, MARCO, MFGE8, MYD88, S100A9, SAA1, SIRPA, SPIC, TGM2, TLR2, WAS
		Cell-To-Cell Signaling and Interaction, Cellular Function and Maintenance, Hematological System Development and Function, Inflammatory Response	phagocytosis by microglia	4.55e-05	-	-0.485	5	-	APP, CD14, IL1B, S100A9, TLR2
		Cell-To-Cell Signaling and Interaction, Cellular Function and Maintenance, Inflammatory Response	phagocytosis of cells	8.1e-20	Decreased	-4.33	42	-	ANXA5, APP, AXL, BTK, C1QA, CAPG, CD14, CD44, CD93, CEBPB, CLEC6A, ELMO1, FAS, FCER1G, FCGR2A, FCGR3A/FCGR3B, HMOX1, ICAM1, IL1B, ISG15, LCN2, LGALS3, MARCO, MERTK, MFGE8, MYD88, MYO1G, PFN1, PLD4, PRKCD, PTPN6, RAB31, RAC2, S100A9, SAA1, SIRPA, SLC11A1, SPIC, TGM2, TLR2, VAV1, WAS
		Cell-To-Cell Signaling and Interaction, Cellular Function and Maintenance, Inflammatory Response	phagocytosis of blood cells	4.77e-16	Decreased	-3.592	30	-	ANXA5, APP, BTK, CAPG, CD14, CD44, CD93, CEBPB, CLEC6A, FAS, FCER1G, FCGR2A, HMOX1, IL1B, ISG15, LCN2, LGALS3, MARCO, MERTK, MFGE8, MYD88, MYO1G, RAC2, S100A9, SAA1, SIRPA, SPIC, TGM2, TLR2, WAS
		Cell-To-Cell Signaling and Interaction, Cellular Function and Maintenance, Inflammatory Response	phagocytosis of leukocytes	6.24e-16	Decreased	-3.664	29	-	ANXA5, APP, BTK, CAPG, CD14, CD44, CD93, CEBPB, CLEC6A, FAS, FCER1G, FCGR2A, HMOX1, IL1B, ISG15, LCN2, LGALS3, MARCO, MERTK, MFGE8, MYD88, MYO1G, S100A9, SAA1, SIRPA, SPIC, TGM2, TLR2, WAS
		Cell-To-Cell Signaling and Interaction, Cellular Function and Maintenance, Inflammatory Response	phagocytosis of phagocytes	8.71e-15	Decreased	-3.869	27	-	ANXA5, APP, BTK, CAPG, CD14, CD44, CD93, CEBPB, CLEC6A, FAS, FCER1G, FCGR2A, HMOX1, IL1B, ISG15, LCN2, LGALS3, MARCO, MFGE8, MYD88, S100A9, SAA1, SIRPA, SPIC, TGM2, TLR2, WAS
		Cell-To-Cell Signaling and Interaction, Cellular Function and Maintenance, Inflammatory Response	phagocytosis of antigen presenting cells	1.22e-13	Decreased	-3.818	24	-	APP, BTK, CAPG, CD14, CD44, CD93, CEBPB, CLEC6A, FAS, FCER1G, FCGR2A, HMOX1, IL1B, ISG15, LGALS3, MARCO, MFGE8, MYD88, S100A9, SAA1, SIRPA, SPIC, TGM2, TLR2
		Cell-To-Cell Signaling and Interaction, Cellular Function and Maintenance, Inflammatory Response	phagocytosis of tumor cell lines	9.02e-07	-	-1.488	10	-	BTK, CD44, HMOX1, MARCO, MERTK, PFN1, PRKCD, PTPN6, RAB31, WAS
		Cell-To-Cell Signaling and Interaction, Cellular Movement	recruitment of cells	7.95e-14	Decreased	-2.884	46	Ccl27a, VEGFA	ALOX5AP, APP, CCL5, Ccl6, CCR5, CD14, CD274, CD40, CD44, CD74, CD93, CHI3L1, CLEC4E, CPB2, CSF1R, CTSC, CXCL13, CXCL2, Cxcl9, EGFR, FCGR2A, FCGR3A/FCGR3B, FERMT3, FPR2, HDC, ICAM1, IL1A, IL1B, IL1RN, LGALS1, LGALS3, LYZ, MYD88, NCF4, PLGRKT, PPARG, RCAN1, S100A8, SELL, SFTPD, SPON2, TLR2, VAV1, VCAM1
		Cell-To-Cell Signaling and Interaction, Cellular Movement	recruitment of blood cells	6.32e-13	Decreased	-3.139	43	Ccl27a, VEGFA	ALOX5AP, APP, CCL5, Ccl6, CCR5, CD14, CD274, CD40, CD44, CD74, CD93, CHI3L1, CLEC4E, CPB2, CSF1R, CTSC, CXCL2, Cxcl9, FCGR2A, FCGR3A/FCGR3B, FERMT3, FPR2, HDC, ICAM1, IL1A, IL1B, IL1RN, LGALS1, LGALS3, LYZ, MYD88, NCF4, PLGRKT, PPARG, RCAN1, S100A8, SELL, SPON2, TLR2, VAV1, VCAM1,
		Cell-To-Cell Signaling and Interaction, Cellular Movement, Hematological System Development and Function, Immune Cell Trafficking	recruitment of leukocytes	1.91e-12	Decreased	-3.282	42	Ccl27a	ALOX5AP, APP, CCL5, Ccl6, CCR5, CD14, CD274, CD40, CD44, CD74, CD93, CHI3L1, CLEC4E, CPB2, CSF1R, CTSC, CXCL2, Cxcl9, FCGR2A, FCGR3A/FCGR3B, FERMT3, FPR2, HDC, ICAM1, IL1A, IL1B, IL1RN, LGALS1, LGALS3, LYZ, MYD88, NCF4, PLGRKT, PPARG, RCAN1, S100A8, SELL, SPON2, TLR2, VAV1, VCAM1
		Cell-To-Cell Signaling and Interaction, Cellular Movement, Hematological System Development and Function, Immune Cell Trafficking	recruitment of myeloid cells	7.88e-12	Decreased	-2.971	33	-	ALOX5AP, APP, CCL5, CD14, CD274, CD44, CD74, CHI3L1, CLEC4E, CPB2, CSF1R, CTSC, CXCL2, FCGR2A, FCGR3A/FCGR3B, FERMT3, ICAM1, IL1A, IL1B, IL1RN, LGALS1, LGALS3, LYZ, MYD88, NCF4, PPARG, RCAN1, S100A8, SELL, SPON2, TLR2, VAV1, VCAM1
		Cell-To-Cell Signaling and Interaction, Cellular Movement, Hematological System Development and Function, Immune Cell Trafficking	recruitment of granulocytes	6.83e-10	Decreased	-2.893	29	-	ALOX5AP, CCL5, CD14, CD274, CD44, CHI3L1, CLEC4E, CPB2, CTSC, CXCL2, FCGR2A, FCGR3A/FCGR3B, FERMT3, ICAM1, IL1A, IL1B, IL1RN, LGALS1, LGALS3, LYZ, MYD88, NCF4, PPARG, RCAN1, S100A8, SELL, SPON2, TLR2, VAV1
		Cell-To-Cell Signaling and Interaction, Cellular Movement, Hematological System Development and Function, Immune Cell Trafficking	recruitment of lymphocytes	3.66e-06	Decreased	-2.84	13	Ccl27a	Ccl6, CCR5, CD40, CLEC4E, HDC, ICAM1, IL1B, MYD88, SELL, TLR2, VAV1, VCAM1
		Cell-To-Cell Signaling and Interaction, Cellular Movement, Hematological System Development and Function, Immune Cell Trafficking	recruitment of mononuclear leukocytes	7.14e-06	Decreased	-3.17	15	Ccl27a	Ccl6, CCR5, CD40, CLEC4E, Cxcl9, FPR2, HDC, ICAM1, IL1B, MYD88, SELL, TLR2, VAV1, VCAM1
		Cell-To-Cell Signaling and Interaction, Cellular Movement, Hematological System Development and Function, Immune Cell Trafficking	recruitment of antigen presenting cells	8.05e-06	-	-1.988	15	-	APP, CCL5, CCR5, CD274, CD40, CD44, CD74, CLEC4E, CSF1R, IL1B, IL1RN, MYD88, PLGRKT, TLR2, VCAM1
		Cell-To-Cell Signaling and Interaction, Cellular Movement, Hematological System Development and Function, Immune Cell Trafficking, Inflammatory Response	recruitment of phagocytes	1.1e-11	Decreased	-3.113	35	-	ALOX5AP, APP, CCL5, CCR5, CD14, CD274, CD40, CD44, CD74, CHI3L1, CLEC4E, CPB2, CSF1R, CTSC, CXCL2, FCGR2A, FCGR3A/FCGR3B, FERMT3, FPR2, ICAM1, IL1A, IL1B, IL1RN, LGALS3, LYZ, MYD88, NCF4, PLGRKT, PPARG, RCAN1, S100A8, SELL, TLR2, VAV1, VCAM1
		Cell-To-Cell Signaling and Interaction, Cellular Movement, Hematological System Development and Function, Immune Cell Trafficking, Inflammatory Response	recruitment of neutrophils	1.59e-09	Decreased	-2.799	26	-	ALOX5AP, CD14, CD274, CD44, CHI3L1, CLEC4E, CPB2, CTSC, CXCL2, FCGR2A, FCGR3A/FCGR3B, FERMT3, ICAM1, IL1A, IL1B, IL1RN, LGALS3, LYZ, MYD88, NCF4, PPARG, RCAN1, S100A8, SELL, TLR2, VAV1
		Cell-To-Cell Signaling and Interaction, Cellular Movement, Hematological System Development and Function, Immune Cell Trafficking, Inflammatory Response	recruitment of macrophages	8.66e-06	-	-1.811	14	-	APP, CCR5, CD274, CD40, CD44, CD74, CLEC4E, CSF1R, IL1B, IL1RN, MYD88, PLGRKT, TLR2, VCAM1
		Cell-To-Cell Signaling and Interaction, Hematological System Development and Function	activation of blood cells	5.33e-24	Decreased	-2.911	79	CISH, GJB1, SERPINE2, SIRPA, SPHK2, SUCNR1, VEGFA, ZAP70	ADRBK1, ANXA2, APP, AXL, BTK, CD274, CD3D, CD3G, CD40, CD44, CD72, CD74, CD86, CDKN1A, CEBPB, CORO1A, CSF1R, DCT, FAS, FCER1G, FCGR2A, GNA13, HLA-A, HLA-DMA, HLA-DMB, HLA-DQA1, HLA-DQB1, ICAM1, IL1B, IL1RN, IL2RG, IRF1, ITGAL, LAPTM5, LAT2, LCK, LCN2, LGALS1, LGALS3, LILRB3, MERTK, MYD88, NFKBIZ, PLCG2, PPT1, PRKCB, PRKCD, PRTN3, PSEN2, PSMB8, PSME1, PTPN6, RASGRP1, S100A8, SAA1, Saa3, SAMSN1, SA…
		Cell-To-Cell Signaling and Interaction, Hematological System Development and Function	binding of leukocytes	1.07e-08	-	-1.969	16	-	AXL, CD44, CXCL13, CXCL2, FERMT3, FYB, HLA-DMA, ICAM1, IFNGR1, ITGAL, ITGB7, MARCO, PTPN6, SELL, SELPLG, VCAM1
		Cell-To-Cell Signaling and Interaction, Hematological System Development and Function	binding of lymphocytes	4.64e-08	-	-1.63	11	-	CD44, CXCL13, FYB, HLA-DMA, ICAM1, IFNGR1, ITGAL, ITGB7, SELL, SELPLG, VCAM1
		Cell-To-Cell Signaling and Interaction, Hematological System Development and Function	aggregation of blood cells	3.28e-07	Decreased	-3.419	20	SERPINE2	BTK, CD40, FCER1G, FERMT3, GNA13, HCLS1, HDC, ICAM1, ITGAL, LCK, Ly6a (includes others), MERTK, PLCG2, PRKCD, PTPN6, SELL, SGK1, TLR2, VAV1
		Cell-To-Cell Signaling and Interaction, Hematological System Development and Function	interaction of lymphocytes	2.45e-06	Decreased	-2.735	10	-	CCR5, CD44, FYB, HLA-DMA, ICAM1, IFNGR1, ITGAL, LCK, Ly6a (includes others), SELPLG
		Cell-To-Cell Signaling and Interaction, Hematological System Development and Function	interaction of T lymphocytes	1.04e-05	Decreased	-2.549	9	-	CCR5, FYB, HLA-DMA, ICAM1, IFNGR1, ITGAL, LCK, Ly6a (includes others), SELPLG
		Cell-To-Cell Signaling and Interaction, Hematological System Development and Function	response of lymphocytes	3.68e-05	-	-0.64	16	-	AXL, CD86, CYP7B1, FCGR2A, HLA-DQB1, HMOX1, HSD3B7, ICAM1, MERTK, MYD88, PPARG, PSMB10, PTPN6, SELPLG, THY1, VAV1
		Cell-To-Cell Signaling and Interaction, Hematological System Development and Function, Humoral Immune Response, Immune Cell Trafficking, Inflammatory Response	activation of B lymphocytes	2.13e-09	-	1.275	17	-	AXL, BTK, CD40, CD72, CD86, FAS, LAT2, LILRB3, MERTK, PLCG2, PRKCB, PTPN6, SAMSN1, TBC1D10C, TNFAIP3, TNFAIP8L2, VAV1
		Cell-To-Cell Signaling and Interaction, Hematological System Development and Function, Immune Cell Trafficking	adhesion of immune cells	8.68e-18	Decreased	-2.442	42	VEGFA, Wfdc17, ZAP70	APCS, AXL, BTK, CCR5, CD40, CD44, CD74, CD9, CXCL13, CXCL2, FAS, FCGR2A, FERMT3, FPR2, FYB, ICAM1, IFNGR1, IL1B, Irgm1, ITGAL, ITGB7, LCK, LILRB3, LTF, Ly6a (includes others), MARCO, MYD88, MYO1G, NEDD9, PTPN6, RAC2, SELL, SELPLG, SIRPA, SPON2, STAT1, TLR2, VAV1, VCAM1
		Cell-To-Cell Signaling and Interaction, Hematological System Development and Function, Immune Cell Trafficking	adhesion of lymphocytes	2.03e-07	Decreased	-2.773	13	-	BTK, CD44, FYB, ICAM1, IFNGR1, ITGAL, MYD88, MYO1G, NEDD9, PTPN6, SELL, SELPLG, VCAM1
		Cell-To-Cell Signaling and Interaction, Hematological System Development and Function, Immune Cell Trafficking	adhesion of granulocytes	3.87e-06	-	-1.348	10	-	APCS, CD44, CXCL2, FERMT3, ICAM1, ITGAL, PTPN6, SELL, SPON2, VAV1
		Cell-To-Cell Signaling and Interaction, Hematological System Development and Function, Immune Cell Trafficking	adhesion of myeloid cells	4.01e-06	-	-1.559	11	-	APCS, CD44, CXCL2, FERMT3, ICAM1, IL1B, ITGAL, PTPN6, SELL, SPON2, VAV1
		Cell-To-Cell Signaling and Interaction, Hematological System Development and Function, Immune Cell Trafficking, Inflammatory Response	activation of leukocytes	2e-24	Decreased	-2.725	76	CISH, GJB1, PSEN2, SPHK2, SUCNR1, VEGFA, ZAP70	ADRBK1, ANXA2, APP, AXL, BTK, CD274, CD3D, CD3G, CD40, CD44, CD72, CD74, CD86, CDKN1A, CEBPB, CORO1A, CSF1R, DCT, FAS, FCER1G, FCGR2A, HLA-A, HLA-DMA, HLA-DMB, HLA-DQA1, HLA-DQB1, ICAM1, IL1B, IL1RN, IL2RG, IRF1, ITGAL, LAPTM5, LAT2, LCK, LCN2, LGALS1, LGALS3, LILRB3, MERTK, MYD88, NFKBIZ, PLCG2, PPT1, PRKCB, PRKCD, PRTN3, PSMB8, PSME1, PTPN6, RASGRP1, S100A8, SAA1, Saa3, SAMSN1, SASH3, SIRPA, SL…
		Cell-To-Cell Signaling and Interaction, Hematological System Development and Function, Immune Cell Trafficking, Inflammatory Response	activation of antigen presenting cells	6.04e-18	-	-1.922	39	GJB1, PSEN2, VEGFA	ADRBK1, ANXA2, APP, AXL, BTK, CD40, CD44, CD74, CEBPB, CSF1R, FCER1G, FCGR2A, HLA-A, HLA-DMA, HLA-DMB, HLA-DQA1, HLA-DQB1, IL1B, IL1RN, LCN2, LGALS3, MERTK, MYD88, PPT1, PRKCD, PSMB8, PSME1, PTPN6, SIRPA, SLC11A1, SLPI, SPON2, STAT1, TLR2, TNFAIP8L2, TYROBP
		Cell-To-Cell Signaling and Interaction, Hematological System Development and Function, Immune Cell Trafficking, Inflammatory Response	activation of mononuclear leukocytes	3.72e-15	Decreased	-2.25	49	CISH, CORO1A, SPHK2, SUCNR1, VEGFA, ZAP70	AXL, BTK, CD274, CD3D, CD3G, CD40, CD44, CD72, CD86, CDKN1A, DCT, FAS, FCER1G, FCGR2A, HLA-A, ICAM1, IL1B, IL2RG, IRF1, ITGAL, LAPTM5, LAT2, LCK, LGALS1, LILRB3, MERTK, MYD88, NFKBIZ, PLCG2, PRKCB, PTPN6, RASGRP1, SAA1, Saa3, SAMSN1, SASH3, STAT1, TBC1D10C, TNFAIP3, TNFAIP8L2, TXNIP, VAV1, WAS
		Cell-To-Cell Signaling and Interaction, Hematological System Development and Function, Immune Cell Trafficking, Inflammatory Response	activation of lymphocytes	1.16e-14	Decreased	-2.093	48	CISH, SPHK2, SUCNR1, VEGFA, ZAP70	AXL, BTK, CD274, CD3D, CD3G, CD40, CD44, CD72, CD86, CDKN1A, CORO1A, DCT, FAS, FCER1G, FCGR2A, HLA-A, ICAM1, IL1B, IL2RG, IRF1, ITGAL, LAPTM5, LAT2, LCK, LGALS1, LILRB3, MERTK, MYD88, NFKBIZ, PLCG2, PRKCB, PTPN6, RASGRP1, SAA1, SAMSN1, SASH3, STAT1, TBC1D10C, TNFAIP3, TNFAIP8L2, TXNIP, VAV1, WAS
		Cell-To-Cell Signaling and Interaction, Hematological System Development and Function, Immune Cell Trafficking, Inflammatory Response	activation of phagocytes	8.99e-14	-	-1.974	36	GJB1, PSEN2, VEGFA	ADRBK1, ANXA2, APP, AXL, BTK, CD40, CD44, CEBPB, CSF1R, FCER1G, FCGR2A, IL1B, IL1RN, LCN2, LGALS3, LILRB3, MERTK, MYD88, PPT1, PRKCD, PRTN3, PTPN6, S100A8, Saa3, SIRPA, SLC11A1, SLPI, SPON2, STAT1, TLR2, TNFAIP8L2, TYROBP, VAV1
		Cell-To-Cell Signaling and Interaction, Hematological System Development and Function, Immune Cell Trafficking, Inflammatory Response	activation of myeloid cells	9.04e-11	Decreased	-2.975	30	GJB1, PSEN2	ADRBK1, ANXA2, APP, CD40, CD44, CEBPB, CSF1R, FCER1G, FCGR2A, IL1B, IL1RN, LCN2, LGALS3, LILRB3, MYD88, PPT1, PRTN3, , PTPN6, S100A8, Saa3, SIRPA, SLC11A1, SPON2, STAT1, TLR2, TNFAIP8L2, TYROBP, VAV1
		Cell-To-Cell Signaling and Interaction, Hematological System Development and Function, Immune Cell Trafficking, Inflammatory Response	activation of macrophages	1.45e-09	Decreased	-3.025	24	GJB1, PSEN2	ADRBK1, ANXA2, APP, CD40, CD44, CEBPB, CSF1R, FCER1G, IL1B, IL1RN, LCN2, LGALS3, MYD88, PPT1, PTPN6, SIRPA, SLC11A1, SPON2, STAT1, TLR2, TNFAIP8L2, TYROBP
		Cell-To-Cell Signaling and Interaction, Hematological System Development and Function, Immune Cell Trafficking, Inflammatory Response	activation of T lymphocytes	2.37e-09	-	-1.78	33	CISH, SPHK2, SUCNR1, ZAP70	CORO1A, DCT, FAS, FCER1G, HLA-A, ICAM1, IL1B, IL2RG, ITGAL, LAPTM5, LAT2, LCK, LGALS1, MERTK, MYD88, PTPN6, SAA1, STAT1, TBC1D10C, TNFAIP8L2, VAV1, WAS
		Cell-To-Cell Signaling and Interaction, Hematological System Development and Function, Immune Cell Trafficking, Inflammatory Response	adhesion of phagocytes	4.29e-08	-	-1.072	15	-	APCS, BTK, CD44, CXCL2, FERMT3, ICAM1, Irgm1, ITGAL, ITGB7, MARCO, PTPN6, RAC2, SELL, VAV1, VCAM1
		Cell-To-Cell Signaling and Interaction, Hematological System Development and Function, Immune Cell Trafficking, Inflammatory Response	adhesion of neutrophils	3.94e-06	-	-1.037	9	-	APCS, CD44, CXCL2, FERMT3, ICAM1, ITGAL, PTPN6, SELL, VAV1
		Cell-To-Cell Signaling and Interaction, Hematological System Development and Function, Immune Cell Trafficking, Inflammatory Response	activation of natural killer cells	2.22e-05	-	-1.782	11	VEGFA	CD40, CD44, FCGR2A, IRF1, ITGAL, MYD88, NFKBIZ, RASGRP1, TXNIP, WAS
		Cell-To-Cell Signaling and Interaction, Hematological System Development and Function, Immune Cell Trafficking, Inflammatory Response	activation of dendritic cells	2.93e-05	-	0.539	9	VEGFA	AXL, BTK, CD40, MERTK, MYD88, PRKCD, SLPI, TLR2
		Cell-To-Cell Signaling and Interaction, Hematological System Development and Function, Immune Cell Trafficking, Inflammatory Response, Nervous System Development and Function	activation of microglia	1.31e-05	Decreased	-2.045	12	GJB1, PSEN2	ADRBK1, ANXA2, APP, CEBPB, IL1B, IL1RN, LCN2, LGALS3, PPT1, TLR2
		Cell-To-Cell Signaling and Interaction, Hematological System Development and Function, Inflammatory Response	immune response of neutrophils	1.08e-05	-	-0.882	10	-	CLEC6A, FCER1G, ICAM1, ITGAL, LCN2, LILRB3, SAA1, TYROBP, VCAM1, WAS
		Cell-To-Cell Signaling and Interaction, Hematological System Development and Function, Inflammatory Response	aggregation of blood platelets	2.73e-05	Decreased	-2.974	15	SERPINE2	BTK, CD40, FCER1G, FERMT3, GNA13, HCLS1, MERTK, PLCG2, PRKCD, PTPN6, SELL, SGK1, TLR2, VAV1
		Cell-To-Cell Signaling and Interaction, Humoral Immune Response, Inflammatory Response	immune response of B lymphocytes	1.54e-05	-	-	6	-	CD86, FAS, LILRB3, MERTK, VAV1, VCAM1
		Cell-To-Cell Signaling and Interaction, Inflammatory Response	immune response of leukocytes	2.6e-17	Decreased	-3.058	45	-	ANXA5, APP, AXL, BTK, CAPG, CD14, CD40, CD44, CD68, CD74, CD86, CD93, CEBPB, CLEC6A, FAS, FCER1G, FCGR2A, HLA-DQB1, HMOX1, ICAM1, IL1B, ISG15, ITGAL, LCN2, LGALS3, LILRB3, MARCH1, MARCO, MERTK, MFGE8, MYD88, MYO1G, PSMB8, S100A9, SAA1, SIRPA, SPIC, TAPBP, TGM2, THY1, TLR2, TYROBP, VAV1, VCAM1, WAS
		Cell-To-Cell Signaling and Interaction, Inflammatory Response	response of phagocytes	7.05e-16	Decreased	-3.485	34	-	ANXA5, APP, BTK, CAPG, CCL5, CD14, CD44, CD93, CEBPB, CLEC6A, FAS, FCER1G, FCGR2A, HMOX1, ICAM1, IL1B, ISG15, ITGAL, LCN2, LGALS3, LILRB3, MARCO, MFGE8, MYD88, S100A9, SAA1, SIRPA, SPIC, SPON2, TGM2, TLR2, TYROBP, VCAM1, WAS
		Cell-To-Cell Signaling and Interaction, Inflammatory Response	immune response of phagocytes	4.21e-15	Decreased	-3.227	32	-	ANXA5, APP, BTK, CAPG, CD14, CD44, CD93, CEBPB, CLEC6A, FAS, FCER1G, FCGR2A, HMOX1, ICAM1, IL1B, ISG15, ITGAL, LCN2, LGALS3, LILRB3, MARCO, MFGE8, MYD88, S100A9, SAA1, SIRPA, SPIC, TGM2, TLR2, TYROBP, VCAM1, WAS
		Cell-To-Cell Signaling and Interaction, Inflammatory Response	immune response of antigen presenting cells	1.09e-13	Decreased	-3.626	30	-	APP, BTK, CAPG, CD14, CD44, CD68, CD74, CD93, CEBPB, CLEC6A, FAS, FCER1G, FCGR2A, HMOX1, IL1B, ISG15, LGALS3, MARCH1, MARCO, MFGE8, MYD88, PSMB8, S100A9, SAA1, SIRPA, SPIC, TAPBP, TGM2, TLR2, WAS
		Cell-To-Cell Signaling and Interaction, Inflammatory Response	response of macrophages	5.6e-11	Decreased	-3.63	24	-	APP, BTK, CAPG, CD14, CD44, CD93, CEBPB, CLEC6A, FAS, FCER1G, FCGR2A, IL1B, ISG15, LGALS3, MARCO, MFGE8, MYD88, S100A9, SAA1, SIRPA, SPIC, SPON2, TGM2, TLR2
		Cell-To-Cell Signaling and Interaction, Inflammatory Response	immune response of tumor cell lines	1.23e-06	-	-1.723	12	-	BTK, CD44, HMOX1, MARCO, MERTK, MYD88, PFN1, PRKCD, PTPN6, RAB31, SIRPA, WAS
		Cell-To-Cell Signaling and Interaction, Inflammatory Response	immune response of dendritic cells	3.03e-06	-	-	9	-	CD68, CD74, FCER1G, FCGR2A, HMOX1, MARCH1, PSMB8, TAPBP, WAS
		Cell-To-Cell Signaling and Interaction, Nervous System Development and Function	activation of neuroglia	3.37e-06	Decreased	-2.05	14	GJB1, PSEN2	ADRBK1, ANXA2, APP, CEBPB, IL1B, IL1RN, LCN2, LGALS3, PPT1, STAT1, TLR2, VIM

## Sheet: Supp data S1f
Supplementary dataset S1f: Top five biological and cellular functions enriched by differently expressed genes in the livers of S.Typhimurium infected F2 Gif tm1a/tm1a mice.
Shown are the top five molecular and cellular ontology categories enriched by differently expressed genes of the livers of S. Typhimurium infected F2 Gif tm1a/tm1a mice. These molecular and cellular functions were identified using IPA® Upstream Regulator analytic analysis which maps the genes differentially expressed in the livers of S. Typhimurium infected F2 Gif tm1a/tm1a comparative to wild-ty…
Function	Number of affected sub functional categories	Sub functional categories	Associated diseases or predicted functional consequence	p-Value	Predicted Activation State		Numbers of genes enriched in category	Enriched upregulated genes	Enriched down regulated genes
						Activation z-score
Lipid Metabolism	55
		Carbohydrate Metabolism, Lipid Metabolism, Molecular Transport, Small Molecule Biochemistry	quantity of phosphatidylglycerol	0.0184	-	-	1	SNCA	-
		Cellular Compromise, Lipid Metabolism, Small Molecule Biochemistry	peroxidation of lipid	0.00826	-	-	2	SCD,SNCA	-
		Energy Production, Lipid Metabolism, Nucleic Acid Metabolism, Small Molecule Biochemistry	oxidation of palmitoyl-coenzyme A	0.00739	-	-	1	SCD	-
		Free Radical Scavenging, Lipid Metabolism, Small Molecule Biochemistry	reduction of monohydroperoxy-linoleic acid	0.0037	-	-	1	-	Gsta4
		Lipid Metabolism, Molecular Transport, Nucleic Acid Metabolism, Small Molecule Biochemistry	quantity of palmitoleoyl-coenzyme A	0.0037	-	-	1	SCD	-
		Lipid Metabolism, Molecular Transport, Nucleic Acid Metabolism, Small Molecule Biochemistry	quantity of palmitoyl-coenzyme A	0.00739	-	-	1	SCD	-
		Lipid Metabolism, Molecular Transport, Nucleic Acid Metabolism, Small Molecule Biochemistry	quantity of stearoyl-coenzyme A	0.00739	-	-	1	SCD	-
		Lipid Metabolism, Molecular Transport, Small Molecule Biochemistry	concentration of sterol	0.00139	-	0.808	6	CYP8B1,IGF1,MLXIPL,SCD,SPP1	MPO
		Lipid Metabolism, Molecular Transport, Small Molecule Biochemistry	concentration of lipid	0.00148	-	1.427	10	CYP8B1,GNAT1,IGF1,MLXIPL,SCD,SNCA,SPP1	CYP1A2,MPO,PEX11A
		Lipid Metabolism, Molecular Transport, Small Molecule Biochemistry	concentration of bile acid	0.00271	-	-	2	CYP8B1,SCD	-
		Lipid Metabolism, Molecular Transport, Small Molecule Biochemistry	concentration of fatty acid	0.00303	-	1.953	5	MLXIPL,SCD,SNCA	CYP1A2,PEX11A
		Lipid Metabolism, Molecular Transport, Small Molecule Biochemistry	accumulation of palmitoleic acid	0.0037	-	-	1	SCD	-
		Lipid Metabolism, Molecular Transport, Small Molecule Biochemistry	quantity of 1-alkyl-2,3-diacylglycerol	0.0037	-	-	1	SCD	-
		Lipid Metabolism, Molecular Transport, Small Molecule Biochemistry	quantity of ketone body	0.00446	-	-	2	SCD	PEX11A
		Lipid Metabolism, Molecular Transport, Small Molecule Biochemistry	quantity of polyunsaturated fatty acids	0.00452	-	-	3	SCD,SNCA	CYP1A2
		Lipid Metabolism, Molecular Transport, Small Molecule Biochemistry	concentration of cholesterol ester	0.00549	-	-	2	CYP8B1,SCD	-
		Lipid Metabolism, Molecular Transport, Small Molecule Biochemistry	concentration of cholesterol	0.00586	-	0.277	5	CYP8B1,MLXIPL,SCD,SPP1	MPO
		Lipid Metabolism, Molecular Transport, Small Molecule Biochemistry	concentration of 18:1(n-9) fatty acids	0.00739	-	-	1	SCD	-
		Lipid Metabolism, Molecular Transport, Small Molecule Biochemistry	quantity of cardiolipin	0.0111	-	-	1	SNCA	-
		Lipid Metabolism, Molecular Transport, Small Molecule Biochemistry	quantity of saturated fatty acid	0.0111	-	-	1	SCD	-
		Lipid Metabolism, Molecular Transport, Small Molecule Biochemistry	quantity of sulfatides	0.0111	-	-	1	IGF1	-
		Lipid Metabolism, Molecular Transport, Small Molecule Biochemistry	accumulation of oleic acid	0.0147	-	-	1	SCD	-
		Lipid Metabolism, Molecular Transport, Small Molecule Biochemistry	depletion of triacylglycerol	0.0147		-	1	SCD	-
		Lipid Metabolism, Molecular Transport, Small Molecule Biochemistry	quantity of linoleic acid	0.0147	-	-	1	SCD	-
		Lipid Metabolism, Molecular Transport, Small Molecule Biochemistry	quantity of palmitoleic acid	0.0184	-	-	1	SCD	-
		Lipid Metabolism, Molecular Transport, Small Molecule Biochemistry	quantity of glycosphingolipid	0.0215	-	-	2	IGF1,SCD	-
		Lipid Metabolism, Molecular Transport, Small Molecule Biochemistry	quantity of 5-hydroxyeicosatetraenoic acid	0.022	-	-	1	-	CYP1A2
		Lipid Metabolism, Molecular Transport, Small Molecule Biochemistry	quantity of galactosylceramide	0.022	-	-	1	IGF1	-
		Lipid Metabolism, Molecular Transport, Small Molecule Biochemistry	quantity of oleic acid	0.022	-	-	1	SCD	-
		Lipid Metabolism, Molecular Transport, Small Molecule Biochemistry	uptake of bile acid	0.022	-	-	1	-	SLC51B
		Lipid Metabolism, Nucleic Acid Metabolism, Small Molecule Biochemistry	catabolism of acetyl-coenzyme A	0.0037	-	-	1	NUDT7	-
		Lipid Metabolism, Nucleic Acid Metabolism, Small Molecule Biochemistry	desaturation of palmitoyl-coenzyme A	0.0037	-	-	1	SCD	-
		Lipid Metabolism, Nucleic Acid Metabolism, Small Molecule Biochemistry	desaturation of stearoyl-coenzyme A	0.0037	-	-	1	SCD	-
		Lipid Metabolism, Small Molecule Biochemistry	fatty acid metabolism	4.39e-06	Increased	2.007	9	Cyp2c44,Cyp2c54 (includes others),MLXIPL,NUDT7,SCD,SNCA	Cyp4a14,MPO,SLC51B
		Lipid Metabolism, Small Molecule Biochemistry	metabolism of 11,12-epoxyeicosatrienoic acid	8.05e-05	-	-	2	Cyp2c44,Cyp2c54 (includes others)	-
		Lipid Metabolism, Small Molecule Biochemistry	metabolism of 8,9-epoxyeicosatrienoic acid	8.05e-05	-	-	2	Cyp2c44,Cyp2c54 (includes others)	-
		Lipid Metabolism, Small Molecule Biochemistry	metabolism of arachidonic acid	0.000595	-	-	2	Cyp2c44,Cyp2c54 (includes others)	-
		Lipid Metabolism, Small Molecule Biochemistry	synthesis of fatty acid	0.00249	-	-	4	Cyp4a14,MLXIPL,SCD,SNCA	-
		Lipid Metabolism, Small Molecule Biochemistry	homeostasis of lipid	0.00363	-	-	4	Cyp4a14,CYP8B1,MLXIPL,SCD	-
		Lipid Metabolism, Small Molecule Biochemistry	esterification of cholesterol ester	0.0037	-	-	1	SCD	-
		Lipid Metabolism, Small Molecule Biochemistry	synthesis of 1-alkyl-2,3-diacylglycerol	0.0037	-	-	1	SCD	-
		Lipid Metabolism, Small Molecule Biochemistry	synthesis of lipid	0.00633	-	1.471	6	Cyp4a14,CYP8B1,IGF1,MLXIPL,SCD,SNCA	-
		Lipid Metabolism, Small Molecule Biochemistry	incorporation of ceramide	0.00739	-	-	1	SCD	-
		Lipid Metabolism, Small Molecule Biochemistry	metabolism of neutral lipid	0.00739	-	-	1	SNCA	-
		Lipid Metabolism, Small Molecule Biochemistry	synthesis of 20-hydroxyeicosatetraenoic acid	0.00739	-	-	1	Cyp4a14	-
		Lipid Metabolism, Small Molecule Biochemistry	metabolism of eicosanoid	0.0089	-	-	3	Cyp2c44,Cyp2c54 (includes others),Cyp4a14	-
		Lipid Metabolism, Small Molecule Biochemistry	metabolism of 14,15-epoxyeicosatrienoic acid	0.0111	-	-	1	Cyp2c54 (includes others)	-
		Lipid Metabolism, Small Molecule Biochemistry	storage of triacylglycerol	0.0184	-	-	1	SCD	-
		Lipid Metabolism, Small Molecule Biochemistry	incorporation of palmitic acid	0.022	-	-	1	SCD	-
		Lipid Metabolism, Small Molecule Biochemistry	metabolism of linoleic acid	0.022	-	-	1	Cyp2c54 (includes others)	-
		Lipid Metabolism, Small Molecule Biochemistry, Vitamin and Mineral Metabolism	synthesis of sterol	0.0121	-	-	2	CYP8B1,SCD	-
		Lipid Metabolism, Small Molecule Biochemistry, Vitamin and Mineral Metabolism	synthesis of cholesterol ester	0.0147	-	-	1	SCD	-
		Lipid Metabolism, Small Molecule Biochemistry, Vitamin and Mineral Metabolism	synthesis of steroid	0.0154	-	-	3	CYP8B1,IGF1,SCD	-
		Carbohydrate Metabolism, Lipid Metabolism, Molecular Transport, Small Molecule Biochemistry	quantity of phosphatidylglycerol	0.0184	-	-	1	SNCA	-
		Cellular Compromise, Lipid Metabolism, Small Molecule Biochemistry	peroxidation of lipid	0.00826	-	-	2	SCD,SNCA	-
Small Molecule Biochemistry	73					-
		Amino Acid Metabolism, Small Molecule Biochemistry	catabolism of L-amino acid	0.00137	-	-	2	HAL	CSAD
		Amino Acid Metabolism, Small Molecule Biochemistry	catabolism of L-cysteine	0.0111	-	-	1	-	CSAD
		Amino Acid Metabolism, Small Molecule Biochemistry	catabolism of L-histidine	0.0111	-	-	1	HAL	-
		Amino Acid Metabolism, Small Molecule Biochemistry	metabolism of taurine	0.022	-	-	1		CSAD
		Carbohydrate Metabolism, Lipid Metabolism, Molecular Transport, Small Molecule Biochemistry	quantity of phosphatidylglycerol	0.0184	-	-	1	SNCA	-
		Carbohydrate Metabolism, Molecular Transport, Small Molecule Biochemistry	concentration of D-glucose	0.00941	-	0.243	5	IGF1,MLXIPL,SCD,SPP1	MPO
		Carbohydrate Metabolism, Small Molecule Biochemistry	incorporation of glycerol	0.0037	-	-	1	SCD	-
		Carbohydrate Metabolism, Small Molecule Biochemistry	synthesis of chondroitin sulfate proteoglycan	0.0111	-	-	1	IGF1	-
		Carbohydrate Metabolism, Small Molecule Biochemistry	synthesis of D-glucose	0.0159	-	-	2	Mup1 (includes others),SCD	-
		Cell-To-Cell Signaling and Interaction, Drug Metabolism, Molecular Transport, Small Molecule Biochemistry	reuptake of dopamine	0.00739	-	-	1	SNCA	-
		Cellular Compromise, Lipid Metabolism, Small Molecule Biochemistry	peroxidation of lipid	0.00826	-	-	2	SCD,SNCA	-
		Cellular Function and Maintenance, Molecular Transport, Small Molecule Biochemistry	quantity of chloride	0.00479	-	-	2	SLC4A1,SPP1	-
		Cellular Function and Maintenance, Small Molecule Biochemistry	homeostasis of ion	0.00305	-	-	4	CSRP3,SLC4A1,SPP1,XK	-
		Endocrine System Development and Function, Molecular Transport, Protein Synthesis, Small Molecule Biochemistry	quantity of insulin in blood	0.00937	-	0	4	IGF1,MLXIPL,SCD,SPP1	-
		Endocrine System Development and Function, Molecular Transport, Small Molecule Biochemistry	quantity of androgen	0.0037	-	-	1	-	Cyp4a14
		Energy Production, Lipid Metabolism, Nucleic Acid Metabolism, Small Molecule Biochemistry	oxidation of palmitoyl-coenzyme A	0.00739	-	-	1	SCD	-
		Energy Production, Small Molecule Biochemistry	oxidation of lactic acid	0.0037	-	-	1	MLXIPL	-
		Free Radical Scavenging, Lipid Metabolism, Small Molecule Biochemistry	reduction of monohydroperoxy-linoleic acid	0.0037	-	-	1	-	Gsta4
		Free Radical Scavenging, Small Molecule Biochemistry	metabolism of hydrogen peroxide	0.0121	-	-	2	-	CYP1A2,MPO
		Lipid Metabolism, Molecular Transport, Nucleic Acid Metabolism, Small Molecule Biochemistry	quantity of palmitoleoyl-coenzyme A	0.0037	-	-	1	SCD	-
		Lipid Metabolism, Molecular Transport, Nucleic Acid Metabolism, Small Molecule Biochemistry	quantity of palmitoyl-coenzyme A	0.00739	-	-	1	SCD	-
		Lipid Metabolism, Molecular Transport, Nucleic Acid Metabolism, Small Molecule Biochemistry	quantity of stearoyl-coenzyme A	0.00739	-	-	1	SCD	-
		Lipid Metabolism, Molecular Transport, Small Molecule Biochemistry	concentration of sterol	0.00139	-	0.808	6	CYP8B1,IGF1,MLXIPL,SCD,SPP1	MPO
		Lipid Metabolism, Molecular Transport, Small Molecule Biochemistry	concentration of lipid	0.00148	-	1.427	10	CYP8B1,GNAT1,IGF1, MLXIPL,SCD,SNCA,SPP1	CYP1A2,MPO,PEX11A
		Lipid Metabolism, Molecular Transport, Small Molecule Biochemistry	concentration of bile acid	0.00271	-	-	2	CYP8B1,SCD	-
		Lipid Metabolism, Molecular Transport, Small Molecule Biochemistry	concentration of fatty acid	0.00303	-	1.953	5	CYP1A2,MLXIPL,SCD,SNCA	PEX11A
		Lipid Metabolism, Molecular Transport, Small Molecule Biochemistry	accumulation of palmitoleic acid	0.0037	-	-	1	SCD	-
		Lipid Metabolism, Molecular Transport, Small Molecule Biochemistry	quantity of 1-alkyl-2,3-diacylglycerol	0.0037	-	-	1	SCD	-
		Lipid Metabolism, Molecular Transport, Small Molecule Biochemistry	quantity of ketone body	0.00446	-	-	2	SCD	PEX11A
		Lipid Metabolism, Molecular Transport, Small Molecule Biochemistry	quantity of polyunsaturated fatty acids	0.00452	-	-	3	SCD,SNCA	CYP1A2
		Lipid Metabolism, Molecular Transport, Small Molecule Biochemistry	concentration of cholesterol ester	0.00549	-	-	2	CYP8B1,SCD	-
		Lipid Metabolism, Molecular Transport, Small Molecule Biochemistry	concentration of cholesterol	0.00586	-	0.277	5	CYP8B1,MLXIPL,SCD,SPP1	MPO
		Lipid Metabolism, Molecular Transport, Small Molecule Biochemistry	concentration of 18:1(n-9) fatty acids	0.00739	-	-	1	SCD	-
		Lipid Metabolism, Molecular Transport, Small Molecule Biochemistry	quantity of cardiolipin	0.0111	-	-	1	SNCA	-
		Lipid Metabolism, Molecular Transport, Small Molecule Biochemistry	quantity of saturated fatty acid	0.0111	-	-	1	SCD	-
		Lipid Metabolism, Molecular Transport, Small Molecule Biochemistry	quantity of sulfatides	0.0111	-	-	1	IGF1	-
		Lipid Metabolism, Molecular Transport, Small Molecule Biochemistry	accumulation of oleic acid	0.0147	-	-	1	SCD	-
		Lipid Metabolism, Molecular Transport, Small Molecule Biochemistry	depletion of triacylglycerol	0.0147	-	-	1	SCD	-
		Lipid Metabolism, Molecular Transport, Small Molecule Biochemistry	quantity of linoleic acid	0.0147	-	-	1	SCD	-
		Lipid Metabolism, Molecular Transport, Small Molecule Biochemistry	quantity of palmitoleic acid	0.0184	-	-	1	SCD	-
		Lipid Metabolism, Molecular Transport, Small Molecule Biochemistry	quantity of glycosphingolipid	0.0215	-	-	2	IGF1,SCD	-
		Lipid Metabolism, Molecular Transport, Small Molecule Biochemistry	quantity of 5-hydroxyeicosatetraenoic acid	0.022	-	-	1	CYP1A2	-
		Lipid Metabolism, Molecular Transport, Small Molecule Biochemistry	quantity of galactosylceramide	0.022	-	-	1	IGF1	-
		Lipid Metabolism, Molecular Transport, Small Molecule Biochemistry	quantity of oleic acid	0.022	-	-	1	SCD	-
		Lipid Metabolism, Molecular Transport, Small Molecule Biochemistry	uptake of bile acid	0.022	-	-	1	-	SLC51B
		Lipid Metabolism, Nucleic Acid Metabolism, Small Molecule Biochemistry	catabolism of acetyl-coenzyme A	0.0037	-	-	1	NUDT7	-
		Lipid Metabolism, Nucleic Acid Metabolism, Small Molecule Biochemistry	desaturation of palmitoyl-coenzyme A	0.0037	-	-	1	SCD	-
		Lipid Metabolism, Nucleic Acid Metabolism, Small Molecule Biochemistry	desaturation of stearoyl-coenzyme A	0.0037	-	-	1	SCD	-
		Lipid Metabolism, Small Molecule Biochemistry	fatty acid metabolism	4.39e-06	Increased	2.007	9	Cyp2c44,Cyp2c54 (includes others),Cyp4a14,MLXIPL,NUDT7,SCD,SNCA	MPO,SLC51B
		Lipid Metabolism, Small Molecule Biochemistry	metabolism of 11,12-epoxyeicosatrienoic acid	8.05e-05	-	-	2	Cyp2c44,Cyp2c54 (includes others)	-
		Lipid Metabolism, Small Molecule Biochemistry	metabolism of 8,9-epoxyeicosatrienoic acid	8.05e-05	-	-	2	Cyp2c44,Cyp2c54 (includes others)	-
		Lipid Metabolism, Small Molecule Biochemistry	metabolism of arachidonic acid	0.000595	-	-	2	Cyp2c44,Cyp2c54 (includes others)	-
		Lipid Metabolism, Small Molecule Biochemistry	synthesis of fatty acid	0.00249	-	-	4	Cyp4a14,MLXIPL,SCD,SNCA	-
		Lipid Metabolism, Small Molecule Biochemistry	homeostasis of lipid	0.00363	-	-	4	Cyp4a14,CYP8B1,MLXIPL,SCD	-
		Lipid Metabolism, Small Molecule Biochemistry	esterification of cholesterol ester	0.0037	-	-	1	SCD	-
		Lipid Metabolism, Small Molecule Biochemistry	synthesis of 1-alkyl-2,3-diacylglycerol	0.0037	-	-	1	SCD	-
		Lipid Metabolism, Small Molecule Biochemistry	synthesis of lipid	0.00633	-	1.471	6	Cyp4a14,CYP8B1,IGF1,MLXIPL,SCD,SNCA	-
		Lipid Metabolism, Small Molecule Biochemistry	incorporation of ceramide	0.00739	-	-	1	SCD	-
		Lipid Metabolism, Small Molecule Biochemistry	metabolism of neutral lipid	0.00739	-	-	1	SNCA	-
		Lipid Metabolism, Small Molecule Biochemistry	synthesis of 20-hydroxyeicosatetraenoic acid	0.00739	-	-	1	-	Cyp4a14
		Lipid Metabolism, Small Molecule Biochemistry	metabolism of eicosanoid	0.0089	-	-	3	Cyp2c44,Cyp2c54 (includes others)	Cyp4a14
		Lipid Metabolism, Small Molecule Biochemistry	metabolism of 14,15-epoxyeicosatrienoic acid	0.0111	-	-	1	Cyp2c54 (includes others)	-
		Lipid Metabolism, Small Molecule Biochemistry	storage of triacylglycerol	0.0184	-	-	1	SCD	-
		Lipid Metabolism, Small Molecule Biochemistry	incorporation of palmitic acid	0.022	-	-	1	SCD	-
		Lipid Metabolism, Small Molecule Biochemistry	metabolism of linoleic acid	0.022	-	-	1	Cyp2c54 (includes others)	-
		Lipid Metabolism, Small Molecule Biochemistry, Vitamin and Mineral Metabolism	synthesis of sterol	0.0121	-	-	2	CYP8B1,SCD	-
		Lipid Metabolism, Small Molecule Biochemistry, Vitamin and Mineral Metabolism	synthesis of cholesterol ester	0.0147	-	-	1	SCD	-
		Lipid Metabolism, Small Molecule Biochemistry, Vitamin and Mineral Metabolism	synthesis of steroid	0.0154	-	-	3	CYP8B1,IGF1,SCD	-
		Molecular Transport, Small Molecule Biochemistry	quantity of melanin	0.0147	-	-	1	DCT	-
		Nucleic Acid Metabolism, Small Molecule Biochemistry, Vitamin and Mineral Metabolism	catabolism of coenzyme A	0.0037	-	-	1	NUDT7	-
		Small Molecule Biochemistry	biosynthesis of hypochlorous acid	0.0037	-	-	1	-	MPO
		Small Molecule Biochemistry	metabolism of dibenzo(1,4)dioxin	0.0037	-	-	1	-	CYP1A2
		Small Molecule Biochemistry	incorporation of sulfate	0.00739	-	-	1	IGF1	-
Drug Metabolism	7
		Cell-To-Cell Signaling and Interaction, Drug Metabolism, Molecular Transport, Small Molecule Biochemistry	reuptake of dopamine	0.00739	-	-	1	SNCA	-
		Drug Metabolism	conjugation of glutathione	0.0002	-	-	2	-	Gsta4,GSTA5
		Drug Metabolism	formation of midazolam	0.0037	-	-	1	-	CYP3A5
		Drug Metabolism	formation of triazolam	0.0037	-	-	1	-	CYP3A5
		Drug Metabolism	hydroxylation of midazolam	0.0037	-	-	1	-	CYP3A5
		Drug Metabolism	hydroxylation of triazolam	0.0037	-	-	1	-	CYP3A5
		Drug Metabolism	quantity of acetaminophen	0.0037	-	-	1	-	CYP1A2
Cellular Development	19
		Cell Death and Survival, Cellular Development, Cellular Function and Maintenance, Cellular Growth and Proliferation, Embryonic Development, Organismal Development, Tissue Development	self-renewal of mesenchymal stem cells	0.0037	-	-	1	-	Ly6a (includes others)
		Cell Death and Survival, Cellular Development, Endocrine System Development and Function, Organ Morphology	regeneration of beta islet cells	0.0147	-	-	1	IGF1	-
		Cell Morphology, Cellular Assembly and Organization, Cellular Development, Cellular Function and Maintenance, Cellular Growth and Proliferation, Nervous System Development and Function, Tissue Development	formation of Lewy neurites	0.0037	-	-	1	SNCA	-
		Cell Morphology, Cellular Assembly and Organization, Cellular Development, Cellular Function and Maintenance, Cellular Growth and Proliferation, Nervous System Development and Function, Tissue Development	branching of nerve ending	0.0147	-	-	1	IGF1	-
		Cell-mediated Immune Response, Cellular Development, Cellular Function and Maintenance, Cellular Growth and Proliferation, Hematological System Development and Function, Hematopoiesis, Lymphoid Tissue Structure and Development, Organ Development, Organ Morphology, Tissue Development	clonal expansion of thymocytes	0.00739	-	-	1	ZAP70	-
		Cell-To-Cell Signaling and Interaction, Cellular Assembly and Organization, Cellular Development, Cellular Function and Maintenance, Cellular Growth and Proliferation, Nervous System Development and Function, Skeletal and Muscular System Development and Function, Tissue Development	density of junctional folds	0.0037	-	-	1	IGF1	-
		Cellular Development	branching of breast cell lines	0.0147	-	-	1	-	MFGE8
		Cellular Development	branching of epithelial cell lines	0.0147	-	-	1	-	MFGE8
		Cellular Development	branching of cells	0.0172	-	-0.762	4	IGF1,SNCA,SPP1	MFGE8
		Cellular Development, Cellular Growth and Proliferation	formation of multinucleated cells	0.0184	-	-	1	IGF1	-
		Cellular Development, Cellular Growth and Proliferation, Embryonic Development, Nervous System Development and Function, Organ Development, Organismal Development, Tissue Development	neurogenesis of brain cells	0.022	-	-	1	IGF1	-
		Cellular Development, Cellular Growth and Proliferation, Embryonic Development, Organ Development, Organismal Development, Reproductive System Development and Function, Tissue Development	delay in initiation of development of Leydig cells	0.0037	-	-	1	IGF1	-
		Cellular Development, Cellular Growth and Proliferation, Embryonic Development, Organ Development, Organismal Development, Reproductive System Development and Function, Tissue Development	proliferation of mammary epithelial cells	0.00513	-	-	2	IGF1	MFGE8
		Cellular Development, Cellular Growth and Proliferation, Hematological System Development and Function	expansion of myeloid-derived suppressor cells	0.0184	-	-	1	SPP1	-
		Cellular Development, Cellular Growth and Proliferation, Organ Development, Reproductive System Development and Function, Tissue Development	proliferation of Leydig precursor cells	0.0037	-	-	1	IGF1	-
		Cellular Development, Cellular Growth and Proliferation, Organ Development, Skeletal and Muscular System Development and Function, Tissue Development	development of muscle cell lines	0.00742	-	-	2	CSRP3,IGF1	-
		Cellular Development, Cellular Growth and Proliferation, Reproductive System Development and Function	cell proliferation of breast cell lines	0.00961	-	-	2	SPP1	MFGE8
		Cellular Development, Connective Tissue Development and Function, Tissue Development	differentiation of brown adipocytes	0.000222	-	-	3	NUDT7,SCD	PEX11A
		Cellular Development, Renal and Urological System Development and Function	differentiation of podocytes	0.0111	-	-	1	SPP1	-
		Cell Death and Survival, Cellular Development, Cellular Function and Maintenance, Cellular Growth and Proliferation, Embryonic Development, Organismal Development, Tissue Development	self-renewal of mesenchymal stem cells	0.0037	-	-	1	Ly6a (includes others)	-
		Cell Death and Survival, Cellular Development, Endocrine System Development and Function, Organ Morphology	regeneration of beta islet cells	0.0147	-	-	1	IGF1	-
		Cell Morphology, Cellular Assembly and Organization, Cellular Development, Cellular Function and Maintenance, Cellular Growth and Proliferation, Nervous System Development and Function, Tissue Development	formation of Lewy neurites	0.0037	-	-	1	SNCA	-
		Cell Morphology, Cellular Assembly and Organization, Cellular Development, Cellular Function and Maintenance, Cellular Growth and Proliferation, Nervous System Development and Function, Tissue Development	branching of nerve ending	0.0147	-	-	1	IGF1	-
Carbohydrate Metabolism	9				-	-
		Carbohydrate Metabolism	quantity of carbohydrate	0.0109	-	0.258	6	IGF1,MLXIPL,SCD,SNCA,SPP1	MPO
		Carbohydrate Metabolism, Energy Production	oxidation of pyruvic acid	0.0111	-	-	1	MLXIPL	-
		Carbohydrate Metabolism, Lipid Metabolism, Molecular Transport, Small Molecule Biochemistry	quantity of phosphatidylglycerol	0.0184	-	-	1	SNCA	-
		Carbohydrate Metabolism, Molecular Transport	depletion of glycogen	0.00028	-	-	2	SCD	CYP1A2
		Carbohydrate Metabolism, Molecular Transport	quantity of glycogen	0.00541	-	-	3	IGF1,MLXIPL,SCD	-
		Carbohydrate Metabolism, Molecular Transport, Small Molecule Biochemistry	concentration of D-glucose	0.00941	-	0.243	5	IGF1,MLXIPL,SCD,SPP1	MPO
		Carbohydrate Metabolism, Small Molecule Biochemistry	incorporation of glycerol	0.0037	-	-	1	SCD	-
		Carbohydrate Metabolism, Small Molecule Biochemistry	synthesis of chondroitin sulfate proteoglycan	0.0111	-	-	1	IGF1	-
		Carbohydrate Metabolism, Small Molecule Biochemistry	synthesis of D-glucose	0.0159	-	-	2	Mup1 (includes others),SCD	-
